# Supplementary material for: Mapping the molecular and structural specialization of the skin basement membrane for inter-tissue interactions
Source: Nat Commun. 2021 May 10;12:2577. doi: 10.1038/s41467-021-22881-y (PMC8110968; doi:10.1038/s41467-021-22881-y)
Supplement: Supplementary file 5 — Supplementary Data 1 [file 41467_2021_22881_MOESM5_ESM.xlsx]

## Sheet: Antibody_dilution_fixation
Antibodies used in this study, their specific dilutions and tissue fixation methods
Designation	Host species	Source or reference	Identifiers	Use and dilution	Fixation
FACS
CD45-PE-Cy7	Rat	eBioscience	30-F11	FACS (1:100)	no
TER-119-PE-Cy7	Rat	eBioscience	TER119	FACS (1:100)	no
CD31-PE-Cy7	Rat	eBioscience	390	FACS (1:100)	no
Sca-1-PerCP-Cy5.5	Rat	eBioscience	D7	FACS (1:100)	no
CD34-eFluor660	Rat	eBioscience	RAM34	FACS (1:100)	no
CD49f-PE	Rat	eBioscience	GoH3	FACS (1:100)	no
ECM-related
ABI3BP	Rabbit	Sekiguchi lab.	serum	IHC (1:8)	PFA
adamtsl-6	Rabbit	Sekiguchi lab.	serum	IHC (1:500)	PFA
agrin	Rabbit	Santa Cruz	sc-25528	IHC (5 μg/ml)	PFA
asporin	Rabbit	Atlas Antibodies	HPA024230	IHC (10 μg/ml)	PFA
asporin	Rabbit	abcam	ab58741	IHC (25 μg/ml)	PFA
biglycan	Goat	R&D	AF2667	IHC (10 μg/ml)	PFA
CD34	Rat	Hycult Biotech	HM1015 (MEC14.7)	IHC (2 μg/ml)	PFA/acetone+ acid
CD34	Rabbit	abcam	ab81289	IHC (10.3 μg/ml)	PFA/acetone+ acid
collagen III	Rabbit	abcam	ab7778	IHC (50 μg/ml)	PFA
COL4A1	Rat	Shigei Med. Res. Inst.	H11	IHC (1:20)	Acetone + acid
COL4A2	Rat	Shigei Med. Res. Inst.	H22	IHC (1:20)	Acetone + acid
COL4A3	Rat	Shigei Med. Res. Inst.	H31	IHC (1:10)	Acetone + acid
COL4A4	Rat	Shigei Med. Res. Inst.	RH42	IHC (1:10)	Acetone + acid
COL4A5	Rat	Shigei Med. Res. Inst.	H53	IHC (1:10)	Acetone + acid
COL4A6	Rat	Shigei Med. Res. Inst.	B66	IHC (1:10)	Acetone + acid
collagen VI	Rabbit	abcam	ab6588	IHC (50 μg/ml)	PFA
COL6A1	Rabbit	Sigma	HPA029401	IHC (2.5 μg/ml)	PFA
COL6A2	Rabbit	Santa Cruz	sc-8360	IHC (1 μg/ml)	PFA
COL6A3	Rabbit	Abnova	PAB17517	IHC (10 μg/ml)	PFA
COL6A3	Rabbit	Sigma	HPA010080	IHC (1.25 μg/ml)	PFA
COL6A6	Rabbit	Novus	NBP2-14546	IHC (30 μg/ml)	PFA
COL6A6	Rabbit	Sigma	HPA045239	IHC (1 μg/ml)	PFA
COL7A1	Rabbit	LSBio	LS-B10205	IHC (20 μg/ml)	PFA
COL7A1	Rabbit	Merck	234192	IHC (1:40)	PFA
COL8A2	Rabbit	USBiological	34099	IHC (2.3 or 11.4 μg/ml)	PFA/acetone+ acid
COL12A1	Rabbit	St John’s	STJ92375	IHC (12.5 μg/ml)	PFA
COL13A1	Rabbit	Atlas Antibodies	HPA050392	IHC (2.5 μg/ml)	PFA
COL13A1	Sheep	R&D	AF4627	IHC (5.6 μg/ml)	PFA
COL17A1	Mouse	Hirako Lab	R311	IHC (no dilution)	PFA
COL18A1	Goat	R&D	AF1098	IHC (4 μg/ml)	PFA
COL23A1	Rabbit	Novus	NBP2-38111	IHC (2.5 μg/ml)	PFA/acetone+ acid
COL27A1	Rabbit	abcam	ab179753	IHC (25 μg/ml)	PFA
COL27A1	Rabbit	Thermo Fisher	PA5-54535	IHC (2.5 μg/ml)	PFA
CRIM1	Rabbit	Atlas Antibodies	HPA000556	IHC (5 or 2 μg/ml)	PFA/acetone+ acid
CRIM1	Goat	R&D	AF1917	IHC (2 μg/ml)	PFA/acetone+ acid
CRIM1	Rabbit	GeneTex	GTX51530	IHC (10 μg/ml)	PFA
CRIM1	Rabbit	Fujiwara Lab. (this paper)	serum	IHC (1:400)	PFA
CRISPLD1	Rabbit	abcam	ab123039	IHC (25 μg/ml)	PFA
CTGF	Rabbit	abcam	ab6992	IHC (25 μg/ml)	PFA
CTGF	Goat	R&D	AF660	IHC (12.6 μg/ml)	PFA
decorin	Goat	R&D	AF1060	IHC (2 μg/ml)	PFA
dermatopontin	Rabbit	LSBio	LS-C167524	IHC (1:20)	PFA
dermatopontin	Rabbit	Cloud-Clone	PAC432Hu01	IHC (20 μg/ml)	PFA
ECM1	Rabbit	Proteintech	11521-AP	IHC (9.3 or 1.9 μg/ml)	PFA/acetone+ acid
ECM1	Goat	R&D	AF4428	IHC (0.4 or 4 μg/ml)	PFA/acetone+ acid
ECM1	Sheep	R&D	AF3937	IHC (2 μg/ml)	PFA
EDIL3	Rabbit	abcam	ab198003	IHC (1:100)	PFA
EDIL3	Rabbit	Proteintech	12580-1-AP	IHC (6.7 μg/ml)	PFA
EGFL6	Rabbit	Fujiwara Lab.	CUK-1203-022	IHC (1 μg/ml)	PFA
fibronectin	Rabbit	abcam	ab23750	IHC (4 μg/ml)	PFA
fibulin-2	Rabbit	Atlas Antibodies	HPA001934	IHC (10 μg/ml)	PFA/acetone+ acid
FRAS1	Rabbit	Santa Cruz	sc-98444	IHC (10 or 2 μg/ml)	PFA/acetone+ acid
IGFBP5	Goat	R&D	AF578	IHC (1 μg/ml)	PFA
IGFBP6	Rabbit	Santa Cruz	sc-13094	IHC (5 μg/ml)	PFA
IGFBP7	Goat	abcam	ab129302	IHC (25 μg/ml)	PFA
IGFBP7	Rabbit	Thermo Fisher	PA5-76685	IHC (50 μg/ml)	PFA
integrin α3	Goat	R&D	AF2787	IHC (2 μg/ml)	PFA
integrin α5	Rabbit	abcam	ab221606	IHC (2.1 μg/ml)	PFA
integrin α6	Rat	Biolegend	GoH3	IHC (10 μg/ml)	PFA
integrin α8	Goat	R&D	AF4076	IHC (0.8 μg/ml)	PFA
integrin α9	Goat	R&D	AF3827	IHC (2 μg/ml)	PFA
integrin αv	Goat	R&D	AF1219	IHC (10 μg/ml)	PFA
integrin β1	Hamster	Biolegend	HMb1-1	IHC (10 μg/ml)	PFA
integrin β4	Rabbit	Sigma	HPA036348	IHC (2 μg/ml)	PFA
integrin β8	Rabbit	Santa Cruz	sc-25714	IHC (5 μg/ml)	PFA
laminin-332	Rabbit	abcam	ab14509	IHC (5 μg/ml)	PFA
laminin α2	Rat	abcam	4H8-2	IHC (20.8 μg/ml)	PFA
laminin α3	Rabbit	LSBio	LS-C670558	IHC (8.1 μg/ml)	PFA
laminin α4	Goat	R&D	AF3837	IHC (5 μg/ml)	PFA
laminin α5	Rabbit	Fujiwara Lab. (this paper)	CUK-1185-006	IHC (0.09 μg/ml)	PFA
laminin β1	Rat	GeneTex	LT3	IHC (0.7 μg/ml)	PFA
laminin β2	Mouse	abcam	ab210956	IHC (1:10)	PFA
laminin β2	Rat	Sekiguchi lab.	B24-N8-D6	IHC (3.7 μg/ml)	Acetone + acid
laminin γ1	Rat	Merck	MAB1914P	IHC (1 μg/ml)	PFA
laminin γ3	Rabbit	Santa Cruz	sc-25719	IHC (2 or 4 μg/ml)	PFA/acetone+ acid
laminin γ3	Rat	Sekiguchi lab.	C38-N4-F4	IHC (3.3 μg/ml)	Acetone + acid
LTBP2	Rabbit	Santa Cruz	sc-48759	IHC (5 μg/ml)	PFA
LTBP3	Rabbit	Merck	ABT316	IHC (12.5 μg/ml)	PFA
LTBP3	Mouse	Santa Cruz	sc-390913, AF488	IHC (10 μg/ml)	PFA
matrilin-1	Rabbit	Atlas Antibodies	HPA028580	IHC (2.5 μg/ml)	PFA
matrilin-2	Goat	R&D	AF3044	IHC (25.1 μg/ml)	PFA
NDNF	Rabbit	Abgent	AP5812a	IHC (25 μg/ml)	PFA
NDNF	Goat	Santa Cruz	sc-242196	IHC (5 μg/ml)	PFA
NDNF	Rabbit	LSBio	LS-C319946	IHC (6.4 μg/ml)	PFA
nephronectin	Rabbit	Fujiwara lab.	CUK-1192-006	IHC (2.25 μg/ml)	PFA
netrin-4	Goat	R&D	AF1132	IHC (5 μg/ml)	PFA
nidogen-1	Rat	Merck	MAB1886	IHC (4 μg/ml)	PFA
nidogen-2	Goat	R&D	AF3385	IHC (0.8 μg/ml)	PFA
osteopontin	Rabbit	abcam	ab8448	IHC (1:500)	PFA
papilin	Rabbit	Sekiguchi lab.	serum	IHC (1:40)	PFA
periostin	Rabbit	abcam	ab14041	IHC (12.5 μg/ml)	PFA
perlecan	Rat	Merck	MAB1948P	IHC (1:500)	PFA
peroxidasin	Goat	Santa Cruz	sc-168598	IHC (0.2 μg/ml)	PFA
plectin	Guinea pig	Progen	GP21	IHC (1:1,000)	PFA
R-spondin-1	Rabbit	Santa Cruz	sc-49092-R	IHC (10 μg/ml)	PFA
R-spondin-1	Rabbit	Atlas Antibodies	HPA046154	IHC (20 μg/ml)	PFA
R-spondin-1	Goat	R&D	AF3474	IHC (1 or 2 μg/ml)	PFA/acetone+ acid
R-spondin-2	Rat	R&D	879712R	IHC (2.5 μg/ml)	PFA
R-spondin-3	Rabbit	Proteintech	17193-1-AP	IHC (9.3 or 3.7 μg/ml)	PFA/acetone+ acid
serglycin	Mouse	Santa Cruz	C-11	IHC (5 μg/ml)	PFA
serglycin	Mouse	Abnova	H00005552-M03	IHC (12 μg/ml)	PFA
SMOC1	Goat	R&D	AF5550	IHC (25 μg/ml)	PFA
SNED1	Rabbit	Atlas Antibodies	HPA036415	IHC (2.5 μg/ml)	PFA
SPARC	Rabbit	abcam	ab14174	IHC (1:200)	PFA
SPARC	Rat	R&D	MAB942-SP	IHC (25 μg/ml)	PFA
SPARC	Goat	R&D	AF941	IHC (5 μg/ml)	PFA
SPOCK1	Rabbit	Proteintech	12512-1-AP	IHC (11 μg/ml)	PFA
spondin-1	Rabbit	abcam	ab40797	IHC (2 μg/ml)	PFA
spondin-1	Goat	R&D	AF3135	IHC (0.4 μg/ml)	PFA
tenascin-C	Rat	Merck	AB19013	IHC (1.25 μg/ml)	PFA
tenascin-N	Rabbit	abcam	ab121887	IHC (5 μg/ml)	PFA
TGFBI	Rabbit	Sekiguchi lab.	serum	IHC (1:200)	PFA
THBS1	Mouse	Santa Cruz	sc-59887	IHC (2 μg/ml)	PFA
TNFAIP6	Rabbit	Sigma	HPA050884	IHC (10 μg/ml)	PFA
TNFAIP6	Rabbit	Thermo Fisher	PA5-62259	IHC (2 μg/ml)	PFA
vitrin	Rabbit	Novus	NBP2-49453	IHC (2.5 μg/ml)	PFA
VWA1	Rabbit	Sekiguchi lab.	serum	IHC (1:100)	PFA
Secondary
Goat IgG Alexa 555	Donkey	Life Technologies	A21432	IHC (1:500)	PFA/acetone+ acid
Guinea pig IgG Alexa 488	Goat	Life Technologies	A11073	IHC (1:500)	PFA
Hamster IgG Alexa 546	Goat	Life Technologies	A21111	IHC (1:500)	PFA
Mouse IgG2a Alexa 488	Goat	Life Technologies	A21131	IHC (1:500)	PFA
Mouse IgM Alexa 488	Goat	Life Technologies	A21042	IHC (1:500)	PFA
Rabbit IgG Alexa 488	Goat	Life Technologies	A11034	IHC (1:500)	PFA/acetone+ acid
Rabbit IgG Alexa 555	Goat	Life Technologies	A21429	IHC (1:500)	PFA/acetone+ acid
Rat IgG Alexa 488	Donkey	Life Technologies	A21208	IHC (1:500)	PFA/acetone+ acid
Rat IgG Alexa 488	Goat	Life Technologies	A11006	IHC (1:500)	PFA
Rat IgG Alexa 555	Goat	Life Technologies	A21434	IHC (1:500)	PFA/acetone+ acid
Sheep IgG Alexa 647	Donkey	Life Technologies	A21448	IHC (1:500)	PFA

## Sheet: Epi-group_1
Epi-group 1 in mRNA (upper bulge & mid-bulge)
Gene symbol	Protein name (Abbreviation)	Product ID or clone name of tested antibody	Manufacturer	ECM-like localization	Tissue localization around hair follicle epithelium
Adamtsl4	ADAMTS-like protein 4	Not tested
Col8a2	collagen alpha-2(VIII) chain	34099	USBiological	No (cell membrane)
Ctgf (Ccn2)	CCN family member 2 (CTGF)	ab6992	abcam	Yes	Upper bulge lanceolate complex
Ctgf (Ccn2)	CCN family member 2 (CTGF)	AF660	R&D	Yes	Upper bulge lanceolate complex
Egfl6	epidermal growth factor-like protein 6	CUK-1203-022	Fujiwara Lab	Yes	Upper bulge lanceolate complex
Emilin3	EMILIN-3	Not tested
Igfbp5	insulin-like growth factor-binding protein 5 (IGFBP-5)	AF578	R&D	Yes	Upper bulge sensory neuron
Igfbp7	insulin-like growth factor-binding protein 7 (IGFBP-7)	ab129302	abcam	No (cell membrane)
Igfbp7	insulin-like growth factor-binding protein 7 (IGFBP-7)	PA5-76685	Thermo Fisher	No (no signal)
Ltbp3	latent-transforming growth factor beta-binding protein 3 (LTBP-3)	ABT316	Merck	Yes	BM zone of mid-bulge
Ltbp3	latent-transforming growth factor beta-binding protein 3 (LTBP-3)	sc-390913 AF488	Santa Cruz	Yes	BM zone of mid-bulge
Postn	periostin	ab14041	abcam	Yes	BM zone of mid-bulge
Vit	vitrin	NBP2-49453	Novus	No (dotty in cytoplasm)

## Sheet: Epi-group_2
Epi-group 2 in mRNA (lower isthmus, upper bulge & mid-bulge)
Gene symbol	Protein name (Abbreviation)	Product ID or clone name of tested antibody	Manufacturer	ECM-like localization	Tissue localization around hair follicle epithelium
Aspn	asporin	HPA024230	Atlas Antibodies	No (nuclei)
Aspn	asporin	ab58741	abcam	Yes	Around upper bulge sensory neuron and DP
Col4a3	collagen alpha-4(IV) chain	H31	Shigei Med. Res. Inst.	Yes	BM zone of upper bulge
Col4a4	collagen alpha-3(IV) chain	RH42	Shigei Med. Res. Inst.	Yes	BM zone of upper bulge
Col5a2	collagen alpha-2(V) chain	Not tested
Crispld1	cysteine-rich secretory protein LCCL domain-containing 1	ab123039	abcam	No (cytoplasm)
Fbn2	fibrillin-2	Not tested
Fmod	fibromodulin	Not tested
Igfbp4	insulin-like growth factor-binding protein 4 (IGFBP-4)	Not tested
Ltbp1	latent-transforming growth factor beta-binding protein 1 (LTBP-1)	Not tested
Vwa2	von Willebrand factor A domain-containing protein 2	Not tested

## Sheet: Epi-group_3
Epi-group 3 in mRNA (basal, lower isthmus & mid-bulge)
Gene symbol	Protein name (Abbreviation)	Product ID or clone name of tested antibody	Manufacturer	ECM-like localization	Tissue localization around hair follicle epithelium
Col17a1	collagen alpha-1(XVII) chain	R311	Hirako Lab	Yes	BM zone of mid-bulge
Ecm1	extracellular matrix protein 1	11521-1-AP	Proteintech	No
Ecm1	extracellular matrix protein 1	AF4428	R&D	No
Ecm1	extracellular matrix protein 1	AF3937	R&D	No
Lamb3	laminin subunit beta-3 (laminin β3)	ab14509 (as laminin 332)	abcam	Yes	Entire BM zone
Matn2	matrilin-2	AF3044	R&D	Yes	BM zones of isthmus, upper bulge and mid-bulge regions
Tgfbi	transforming growth factor-beta-induced protein ig-h3		Sekiguchi Lab	Yes	Entire BM zone
Vwa1	von Willebrand factor A domain-containing protein 1		Sekiguchi Lab	Yes	Entire BM zone (strong at mid-bulge)
Vwa7	von Willebrand factor A domain-containing protein 7	Not tested

## Sheet: Epi-group_4
Epi-group 4 in mRNA (basal & mid-bulge)
Gene symbol	Protein name (Abbreviation)	Product ID or clone name of tested antibody	Manufacturer	ECM-like localization	Tissue localization around hair follicle epithelium
Col7a1	collagen alpha-1(VII) chain	LS-B10205	LSBio	No
Col7a1	collagen alpha-1(VII) chain	234192	Merck	Yes	BM zone at IFE and bulge region
Col12a1	collagen alpha-1(XII) chain	STJ92375	St John's	No
Igfbp6	insulin-like growth factor-binding protein 6 (IGFBP-6)	sc-13094	Santa Cruz	No
Papln	papilin		Sekiguchi Lab	Yes	Entire BM zone (strong at mid-bulge)
Sparc	SPARC	Ab14174	abcam	No
Sparc	SPARC	MAB942-SP	R&D	No
Sparc	SPARC	AF941	R&D	No (nuclei)

## Sheet: Epi-group_5
Epi-group 5 in mRNA (basal & lower isthmus)
Gene symbol	Protein name (Abbreviation)	Product ID or clone name of tested antibody	Manufacturer	ECM-like localization	Tissue localization around hair follicle epithelium
Col4a5	collagen alpha-5(IV) chain	H53	Shigei Med. Res. Inst.	Yes	Entire BM zone except around HG
Col4a6	collagen alpha-6(IV) chain	B66	Shigei Med. Res. Inst.	Yes	Entire BM zone except around HG
Col8a1	collagen alpha-1(VIII) chain	HPA053107	Atlas Antibodies	No (dotty in cytoplasm)
Creld1	protein disulfide isomerase Creld1	Not tested
Creld2	protein disulfide isomerase Creld2	Not tested
Crim1	cysteine-rich motor neuron 1 protein (CRIM-1)	HPA000556	Atlas Antibodies	No (dotty in cytoplasm)
Crim1	cysteine-rich motor neuron 1 protein (CRIM-1)	AF1917	R&D	No (nuclei)
Crim1	cysteine-rich motor neuron 1 protein (CRIM-1)	GTX51530	GeneTex	No
Crim1	cysteine-rich motor neuron 1 protein (CRIM-1)	ExCrim1	Fujiwara Lab (this study)	Yes	BM zone of mid-bulge
Efemp1	EGF-containing fibulin-like extracellular matrix protein 1	Not tested
Fbln7	fibulin-7	Not tested
Frem2	FRAS1-related extracellular matrix protein 2	Not tested
Gas6	growth arrest-specific protein 6	Not tested
Igfbp2	insulin-like growth factor-binding protein 2	Not tested
Igfbp3	insulin-like growth factor-binding protein 3 (IGFBP-3)	Not tested
Lama1	laminin subunit alpha-1 (laminin α1)	Not tested
Lama4	laminin subunit alpha-4 (laminin α4)	AF3837	R&D	Yes	Peripheral nerve and BM zone of lower isthmus, mid-bulge and HG
Lamb2	laminin subunit beta-2 (laminin β2)	ab21096	abcam	No
Lamb2	laminin subunit beta-2 (laminin β2)	B24-N8-D6	Sekiguchi Lab	Yes	Entire BM zone
Mfap1a	microfibrillar-associated protein 1A	Not tested
Mfap1b	microfibrillar-associated protein 1B	Not tested
Mfap3	microfibril-associated glycoprotein 3	Not tested
Ntng2	netrin-G2	Not tested
Rspo3	R-spondin-3	17193-1-AP	Proteintech	Yes	Around DP
Smoc2	SPARC-related modular calcium-binding protein 2	Not tested
Thbs2	thrombospondin-2	Not tested
Tnxb	tenascin-X	Not tested
Vwa5a	von Willebrand factor A domain-containing protein 5A	Not tested
Vwa9 (Ints14)	integrator complex subunit 14	Not tested

## Sheet: Epi-group_6
Epi-group 6 in mRNA (hair germ)
Gene symbol	Protein name (Abbreviation)	Product ID or clone name of tested antibody	Manufacturer	ECM-like localization	Tissue localization around hair follicle epithelium
Abi3bp	target of Nesh-SH3		Sekiguchi Lab	No
Coch	cochlin	Not tested
Col3a1	collagen alpha-1(III) chain	ab7778	abcam	Yes	Entire BM zone except for mid-bulge
Col6a3	collagen alpha-3(VI) chain	PAB17517	Abnova	No
Col6a3	collagen alpha-3(VI) chain	HPA010080	Sigma	Yes	Lateral side BM zone of HG
Col15a1	collagen alpha-1(XV) chain	Not tested
Col25a1	collagen alpha-1(XXV) chain	Not tested
Crispld2	cysteine-rich secretory protein LCCL domain-containing 2	Not tested
Dcn	decorin	AF1060	R&D	Yes	No (interstitial fibrils)
Ints6l (Ddx26b)	integrator complex subunit 6-like (DDX26B)	Not tested
Dpt	dermatopontin	LS-C167524	LSBio	No
Dpt	dermatopontin	PAC432Hu01	Cloud-Clone	No
Fbn1	fibrillin-1	Not tested
Fgl2	fibroleukin	HPA021011	Sigma	No
Fn1	fibronectin	ab23750	abcam	Yes	Around mid-bulge, HG and DP
Fras1	extracellular matrix protein FRAS1	sc-98444	Santa Cruz	Yes	Upper bulge lanceolate complex
Frem1	FRAS1-related extracellular matrix protein 1	Not tested
Gldn	gliomedin	Not tested
Lama2	laminin subunit alpha-2 (laminin α2)	4H8-2	abcam	Yes	BM zone of HG and peripheral nerve
Lama5	laminin subunit alpha-5 (laminin α5)	CUK-1185-006	Fujiwara Lab (this study)	Yes	Entire BM zone (weak at mid-bulge)
Lamb1	laminin subunit beta-1 (laminin β1)	LT3	GeneTex	Yes	BM zone at HG-DP interface and peripheral nerve
Lamc2	laminin subunit gamma-2 (laminin γ2)	ab14509 (as laminin 332)	abcam	Yes	Entire BM zone
Lamc3	laminin subunit gamma-3 (laminin γ3)	sc-25719	Santa Cruz	No
Lamc3	laminin subunit gamma-3 (laminin γ3)	C38-N4-F4	Sekiguchi Lab	Yes	BM zone at HG-DP interface
Lum	lumican	Not tested
Ndnf	protein NDNF	AP5812a	Abgent	No
Ndnf	protein NDNF	sc-242196	Santa Cruz	No
Ndnf	protein NDNF	LS-C319946	LSBio	No
Nid1	nidogen-1	MAB1886	Merck	Yes	Entire BM zone (weak at mid-bulge)
Ccn3 (Nov)	CCN family member 3 (nephroblastoma overexpressed)	Not tested
Slit2	slit homolog 2 protein	Not tested
Spon1	spondin-1	ab40797	abcam	No
Spon1	spondin-1	AF3135	R&D	Yes	BM zone at HG-DP interface
Thbs1	thrombospondin-1	sc-59887	Santa Cruz	No
Thsd4	thrombospondin type-1 domain-containing protein 4 (ADAMTS-like protein 6)		Sekiguchi Lab	Yes	BM zone at HG-DP interface
Tinagl1	tubulointerstitial nephritis antigen-like	Not tested
Tnfaip6	tumor necrosis factor-inducible gene 6 protein	HPA050884	Atlas Antibodies	No
Tnfaip6	tumor necrosis factor-inducible gene 6 protein	PA5-62259	Thermo Fisher	No
Vcan	versican core protein	Not tested

## Sheet: Epi-group_7
Epi-group 7 in mRNA (mid-bulge & hair germ)
Gene symbol	Protein name (Abbreviation)	Product ID or clone name of tested antibody	Manufacturer	ECM-like localization	Tissue localization around hair follicle epithelium
Cyr61 (Ccn1)	CCN family member 1	Not tested
Ltbp4	latent-transforming growth factor beta-binding protein 4 (LTBP-4)	Not tested
Sned1	sushi, nidogen and EGF-like domain-containing protein 1	HPA036415	Atlas Antibodies	No
Spock1	testican-1	12512-1-AP	Proteintech	No
Thbs3	thrombospondin-3	Not tested

## Sheet: Epi-group_8
Epi-group 8 in mRNA (basal, lower isthmus & hair germ)
Gene symbol	Protein name (Abbreviation)	Product ID or clone name of tested antibody	Manufacturer	ECM-like localization	Tissue localization around hair follicle epithelium
Adamtsl5	ADAMTS-like protein 5	Not tested
Col16a1	collagen alpha-1(XVI) chain	Not tested
Col23a1	collagen alpha-1(XXIII) chain	NBP2-38111	Novus	No
Lama3	laminin subunit alpha-3 (laminin α3)	ab14509 (as laminin 332)	abcam	Yes	Entire BM zone
Lama3	laminin subunit alpha-3 (laminin α3)	LS-C670558	LSBio	No
Lamc1	laminin subunit gamma-1 (laminin γ1)	MAB1914P (A5)	Merck	Yes	Entire BM zone
Slit3	slit homolog 3 protein	Not tested
Spock2	testican-2	Not tested

## Sheet: Epi-group_9
Epi-group 9 in mRNA (upper bulge & hair germ)
Gene symbol	Protein name (Abbreviation)	Product ID or clone name of tested antibody	Manufacturer	ECM-like localization	Tissue localization around hair follicle epithelium
Aebp1	adipocyte enhancer-binding protein 1	Not tested
Bgn	biglycan	AF2667	R&D	Yes	Peripheral nerve
Cilp	cartilage intermediate layer protein 1	Not tested
Col1a2	collagen alpha-2(I) chain	Not tested
Col4a1	collagen alpha-1(IV) chain	H11	Shigei Med. Res. Inst.	Yes	Entire BM zone
Col5a1	collagen alpha-1(V) chain	Not tested
Col27a1	collagen alpha-1(XXVII) chain	ab179753	abcam	No
Col27a1	collagen alpha-1(XXVII) chain	PA5-54535	Thermo Fisher	No
Efemp2	EGF-containing fibulin-like extracellular matrix protein 2	Not tested
Fbln1	fibulin-1	Not tested
Hmcn1	hemicentin-1	Not tested
Hspg2	basement membrane-specific heparan sulfate proteoglycan core protein (perlecan)	MAB1948P	Merck	Yes	Entire BM zone
Igsf10	immunoglobulin superfamily member 10	Not tested
Mfap2	microfibrillar-associated protein 2 (MFAP-2)	Not tested
Mgp	matrix Gla protein	Not tested
Podn	podocan	Not tested
Pxdn	peroxidasin homolog	sc-168598	Santa Cruz	Yes	Peripheral nerve
Rspo1	R-spondin-1	sc-49092-R	Santa Cruz	No
Rspo1	R-spondin-1	HPA046154	Atlas Antibodies	No
Rspo1	R-spondin-1	AF3474	R&D	No
Tnc	tenascin	AB19013	Merck	Yes	BM zone around bulge region

[truncated: 3 more sheets: Epi-group_10, ECM_More_in_DP_than_panDF, Integrin_antibodies]
