# Supplementary material for: Mapping the molecular and structural specialization of the skin basement membrane for inter-tissue interactions
Source: Nat Commun. 2021 May 10;12:2577. doi: 10.1038/s41467-021-22881-y (PMC8110968; doi:10.1038/s41467-021-22881-y)
Supplement: Supplementary file 6 — Supplementary Data 2 [file 41467_2021_22881_MOESM6_ESM.xlsx]

## Sheet: Epi-groups
Consistencies and discrepancies in tissue localization between transcripts and proteins involved in ECMs
1) Epi-groups
Gene symbol	Epi-group	mRNA peak in Epi	mRNA peak in all regions	Protein peak in Epi	Correlation coefficient (r) between mRNA and protein	Consistency/Discrepancy in the epidermis (C or D)	Possible causes
Postn	1	MB	MB	MB	0.925	C
Egfl6	1	MB	MB	UB	0.69	D	Peripheral nerve endings contribute its accumulation to the lanceolate complex1.
Ctgf	1	MB	MB	UB	0.574	D	Peripheral nerve endings may contribute its accumulation to the lanceolate complex.
Ltbp3	1	MB	MB	MB	0.855	C*1
Igfbp5	1	MB	Pan-DF	UB	0.501	D	Peripheral nerve endings may contribute its accumulation to the lanceolate complex.
Col4a4	2	UB	UB	UB	0.959	C
Col4a3	2	UB	UB	UB	0.858	C
Aspn	2	UB	UB	UB	0.274	D	Although r is low, peaks are identical between mRNA and protein.
Tgfbi	3	Basal	Basal	MB	-0.092	D	Although these criteria indicate discrepancy, protein staining pattern is consistent with mRNA pattern. MB is the second highest region for mRNA expression. Broad high level mRNA expression may cause low r value.
Col17a1	3	Basal	Basal	MB	-0.202	D	MB is the second highest region for mRNA expression. Broad high level mRNA expression may cause low r value.
Matn2	3	MB	MB	MB	0.712	C
Vwa1	3	MB	MB	UB	0.685	C
Papln	4	MB	MB	MB	0.556	C
Col7a1	4	Basal	Basal	LHG	0.271	D	Hemidesmosome formation may affect its localization.
Lamb2	5	LI	DP	LI	0.124	D	Expression of other laminin trimer isoforms may affect its localization.
Rspo3	5	Basal	Basal	Interface	-0.35	D	High expression in DP may cause accumulation at the interface (see Fig. 5c). Its interaction with LGRs may affect protein localization2.
Col4a6	5	Basal	Basal	Basal	0.821	C
Col4a5	5	Basal	Basal	Basal	0.638	C
Crim1	5	LI	LI	MB	0.064	D	Its IGFBP and/or Cys-rich motifs may cause selective localization3.
Lama4	5	LI	Pan-DF	Interface	0.158	D	Dermal expression may contribute its localization. In epithelia, LI shows the highest protein deposition, which is consistent with mRNA expression pattern in epi.
Thsd4	6	HG	DP	Interface	0.68	C
Lama2	6	HG	DP	Interface	0.988	C*2
Lamc3	6	HG	DP	Interface	0.804	C
Col3a1	6	HG	Pan-DF	Interface	0.766	C*3
Dcn	6	HG	Pan-DF	-	-	-	Pan-DF express very high level Dcn, then specific deposition at epi BM was not detected. Thus, decorin was excluded from quantification.
Nid1	6	HG	DP	LHG	0.822	C
Spon1	6	HG	DP	Interface	0.807	C
Lama5	6	HG	HG	LHG	0.883	C
Fn1	6	HG	Pan-DF	LHG	0.549	C
Col6a3	6	HG	DP	LHG	0.777	C
Fras1	6	HG	HG	-	-	-	Fras1 is highly expressed by HG and also UB, and our imm. stain showed positive signals at HG and UB. But, due to signals at HG cytoplasmic region, FRAS1 was excluded from quantification.
Lamb1	6	HG	DP	Interface	0.919	C
Lamc1	8	Basal	DP	Interface	-0.001	D	Other laminin trimer isoforms may affect its localization. High expression in DP may also cause its accumulation at the interface zone (see Fig. 5c).
Col4a1	9	HG	DP	LHG	0.34	D	Dermal expression may cause its broad distribution.
Hspg2	9	HG	HG	Interface	0.661	C
Bgn	9	HG	Pan-DF	-	-	-	HG and also UB express Bgn, and signals were detected at the both regions. However, cytoplasmic/membrane stain was also observed. Thus, biglycan was excluded from quantification.
Tnc	9	HG	DP	MB	-0.121	D	Interaction with other ECM proteins such as periostin may affect its incorporation into the ECM4. Periostin is accumulated in the bulge (Fig. S5).
Pxdn	9	HG	HG	-	-	D	Significant signals were not detected in the target BM zones. Because peroxidasin is a soluble enzyme for collagen IV crosslinking, it might be challenging to detect it in the tissue5. Peroxidasin was excluded from quantification.
Col6a1	10	MB	DP	LHG	-0.025	D	Expression in DP and hemidesmosome distribution may affect its localization.
Col4a2	10	MB	DP	MB	0.792	C*4
Npnt	10	MB	MB	Interface	0.178	D	Nephronectin deposition in the bulge is polarized to the APM attaching side (caudal side), but rostral side of the MB were quantified (see supplementary Fig. 5c). HG also expresses high level Npnt.
Col18a1	10	MB	MB	MB	0.906	C
Ltbp2	10	MB	MB	LHG	0.1	D	Low r might be caused by rostral-caudal polarity of LTBP2 deposition. Rostral side of MB (opposite to the APM side) and caudal side of LHG were measured for protein quantification (see supplementary Fig. 5c).
Smoc1	10	MB	MB	Interface	0.407	D	High expression in DP may cause accumulation at the interface (see DP Table).
LI: lower isthmus, UB: upper bulge, MB: mid-bulge, HG: hair germ, LHG: lateral hair germ, DP: dermal papilla, pan-DF: pan-dermal fibroblasts
*1, DP also expresses a certain amount of LTBP3 that may cause its accumulation in the hook BM.
*2, Sebaceous gland BM and peripheral nerve endings show positive signals of laminin α2, but our mRNA expression data and protein quantification do not include data from these cell types.
*3, Dermal expression of Col3a1 may cause the broad deposition of collagen III in the other BM zones.
*4, Dermal expression of Col4a2 may cause the broad deposition of COL4A2 in the other BM zones.
References
1. Cheng C. C. et al. Hair follicle epidermal stem cells define a niche for tactile sensation. Elife 7, e38883 (2018).
2. Carmon K. S. et al. R-spondins function as ligands of the orphan receptors lgr4 and lgr5 to regulate wnt/beta-catenin signaling. Proc Natl Acad Sci U S A 108, 11452–11457 (2011).
3. Kolle G. et al. Crim1, a novel gene encoding a cysteine-rich repeat protein, is developmentally regulated and implicated in vertebrate cns development and organogenesis. Mech Dev 90, 181–193 (2000).
4. Kii I. et al. Incorporation of tenascin-c into the extracellular matrix by periostin underlies an extracellular meshwork architecture. J Biol Chem 285, 2028–2039 (2010).
5. Bhave G. et al. Peroxidasin forms sulfilimine chemical bonds using hypohalous acids in tissue genesis. Nat Chem Biol 8, 784–790 (2012).

## Sheet: DP-specific ECMs
Consistencies and discrepancies in tissue localization between transcripts and proteins involved in ECMs
2) Dermal papilla-specific ECMs
Gene symbol	mRNA peak in dermis	mRNA peak in all regions	Protein peak in Epi	Correlation coefficient (r) between mRNA and protein	Consistency/Discrepancy in the epidermis (C or D)	Possible causes
Tnn	DP	DP	Interface	0.997	C
Col13a1	DP	DP	Interface	0.94	C
Nid2	DP	DP	Interface	0.943	C
Col6a6	DP	DP	LHG	0.035	D	Expression in HG and hemidesmosome distribution may affect its localization.
