# Supplementary material for: Mapping the molecular and structural specialization of the skin basement membrane for inter-tissue interactions
Source: Nat Commun. 2021 May 10;12:2577. doi: 10.1038/s41467-021-22881-y (PMC8110968; doi:10.1038/s41467-021-22881-y)
Supplement: Supplementary file 8 — Source data [file 41467_2021_22881_MOESM8_ESM.xlsx]

## Sheet: Figure 1h
	Figure 1h. Quatitative RT-PCR heat-map source data (All assays were done in duplicated wells. Dermal papilla_3 was not used for this experiment due to small amount of RNA.)																																Relative expression levels of the marker genes (This data set was subjected to heatmap.2 with scaling in genes to produce z-scored expression heatmap.)
	Gene	Gapdh			Itga6			Lrig1			Lgr6			Gli1			Bdnf			Cd34			Cdh3			Lef1			Pdgfra				Gene\Cell	Basl	Lower isthmus	Upper bulge	Mid-bulge	Hair germ	Dermal papilla	Pan-dermal fibroblasts
	sample	Ct Avg (except Lrig1 and Bdnf)	Ct Avg (for Lig1)	Ct Avg (for Bdnf)	Ct Avg	Avg Delta Ct	Relative exp.	Ct Avg	Avg Delta Ct	Relative exp.	Ct Avg	Avg Delta Ct	Relative exp.	Ct Avg	Avg Delta Ct	Relative exp.	Ct Avg	Avg Delta Ct	Relative exp.	Ct Avg	Avg Delta Ct	Relative exp.	Ct Avg	Avg Delta Ct	Relative exp.	Ct Avg	Avg Delta Ct	Relative exp.	Ct Avg	Avg Delta Ct	Relative exp.		Itga6	0.109384	0.115374	0.0983685	0.0856812	0.204283	0.0147697	0.00141651
	Basal_1	27.0033	40.8636	26.1273	31.0942	4.09089	0.058684	31.9822	-8.88139	471.591	32.7003	5.69704	0.0192762	35.6007	8.59737	0.00258186	34.8592	8.73185	0.00235208	31.0437	4.0404	0.060774	30.0559	3.05266	0.120519	36.2935	9.29018	1.38146e-05	42.3448	15.3415	1.69639e-06		Lrig1	1.94237	15.112	2.63787	0.408424	0.752323	0.546777	0.363993
	Basal_2	27.0257	31.8782	26.5992	29.8055	2.77985	0.145607	31.5334	-0.344839	1.27001	32.5065	5.48088	0.0223919	35.0953	8.06963	0.00372219	33.9434	7.34419	0.0061543	29.9378	2.91217	0.132847	29.7895	2.76385	0.147231	35.7776	8.7519	1.67774e-05	48 (Undetermined)	20.9743	1.21348e-07		Lgr6	0.0215364	0.0440818	0.132883	0.0375381	0.031216	0.00467405	0.000709373
	Basal_3	26.9883	32.7119	26.4375	30.0015	3.01322	0.12386	31.3252	-1.38666	2.61473	32.4342	5.44593	0.022941	35.3418	8.3535	0.00305736	36.1007	9.6632	0.00123335	30.4428	3.45453	0.0912186	29.693	2.70471	0.153391	35.6065	8.61823	0.00254481	48 (Undetermined)	21.0117	1.18244e-07		Gli1	0.00312047	0.108136	0.733311	0.14466	0.455936	0.22542	0.0782452
	Basal_mean						0.109384			1.94237			0.0215364			0.00312047			0.00324658			0.0949464			0.14038			0.000858468			6.45326e-07		Bdnf	0.00324658	0.0249884	0.161197	0.085895	0.0194753	0.0200291	0.0345863
	Lower isthmus_1	25.5422	31.1882	24.9177	28.7884	3.24619	0.10539	26.4338	-4.75442	26.9913	30.1683	4.62604	0.0404969	28.7529	3.21067	0.108017	30.1922	5.27452	0.0258351	31.1729	5.63065	0.0201839	27.7157	2.17351	0.22167	32.7552	7.21299	0.0067402	47.3057	21.7635	1.1041e-07		CD34	0.0949464	0.0133147	0.0711022	3.2365	0.039575	0.00874305	5.58604
	Lower isthmus_2	25.7402	26.9762	25.1596	29.017	3.27677	0.103179	25.8556	-1.12058	2.17435	30.3143	4.57407	0.0419824	29.6208	3.88063	0.0678913	30.9465	5.78689	0.0181122	32.7107	6.97049	0.00797396	28.2043	2.46411	0.18123	32.525	6.7848	0.00906926	48 (Undetermined)	22.2598	4.97821e-08		Cdh3	0.14038	0.224529	0.375682	0.235255	3.61009	0.0260062	0.000899588
	Lower isthmus_3	25.4654	30.3008	25.0754	28.6455	3.18012	0.110329	25.7628	-4.53798	23.2311	30.0685	4.60307	0.041147	28.8779	3.41245	0.0939181	30.4936	5.41818	0.0233866	32.0379	6.57246	0.0105073	27.5972	2.13178	0.228176	33.1693	7.70387	0.00479628	48 (Undetermined)	22.5346	4.11488e-08		Lef1	0.000858468	0.00841208	0.177956	0.016258	0.371073	1.4227	0.0726522
	Lower isthmus_4	25.8025	28.1916	25.2172	28.6125	2.80998	0.142597	25.1824	-3.0092	8.0512	30.0485	4.24603	0.052701	28.4221	2.61957	0.162716	30.1553	4.93811	0.0326198	31.901	6.09853	0.0145935	27.7074	1.90488	0.267039	32.0631	6.26062	0.0130426	45.286	19.4835	2.6629e-07		Pdgfra	6.45326e-07	1.16908e-07	2.02088e-07	3.02396e-07	0.000357497	0.00809056	0.00313226
	Lower isthmus_mean						0.115374			15.112			0.0440818			0.108136			0.0249884			0.0133147			0.224529			0.00841208			1.16908e-07
	Upper bulge_1	26.1736	30.3728	26.1736	29.6814	3.50779	0.0879126	27.8956	-2.47716	5.56801	29.271	3.0974	0.116839	26.8171	0.643427	0.64019	29.2039	3.03021	0.122409	29.9201	3.74648	0.0745072	27.9111	1.73745	0.299899	28.8252	2.65151	0.159153	48 (Undetermined)	21.8264	2.68913e-07
	Upper bulge_2	24.7694	26.301	24.7694	28.3373	3.56787	0.0843266	26.1178	-0.183212	1.13541	27.8187	3.0493	0.120801	25.271	0.501585	0.70633	27.5491	2.7797	0.145622	28.4482	3.67881	0.0780851	26.2645	1.49507	0.354765	27.6811	2.91171	0.132889	47.5299	22.7605	1.4074e-07
	Upper bulge_3	25.7218	26.4651	25.7218	28.7467	3.02484	0.122866	26.1898	-0.275227	1.21018	28.3566	2.63478	0.161009	25.9505	0.228683	0.853413	27.9357	2.21384	0.21556	29.7637	4.04182	0.0607144	26.8038	1.08197	0.472383	27.7698	2.04796	0.241826	48 (Undetermined)	22.2782	1.9661e-07
	Upper bulge_mean						0.0983685			2.63787			0.132883			0.733311			0.161197			0.0711022			0.375682			0.177956			2.02088e-07
	Mid-bulge_1	29.4979	31.4142	29.5485	33.5661	4.06816	0.059616	33.2352	1.82106	0.283012	34.7673	5.26934	0.025928	33.8198	4.32191	0.0500005	33.4436	3.89516	0.0672111	28.0308	-1.46717	2.7648	32.429	2.93102	0.131122	35.3065	5.80855	0.0178424	48 (Undetermined)	18.5021	6.73384e-07
	Mid-bulge_2	27.4689	30.438	27.63	30.8728	3.40394	0.094474	30.6063	0.16835	0.88986	32.5448	5.07598	0.0296468	31.4916	4.02274	0.0615225	30.4269	2.79686	0.1439	25.422	-2.04682	4.13194	29.5611	2.09226	0.234512	33.3675	5.89867	0.0167619	48 (Undetermined)	20.5311	1.64988e-07
	Mid-bulge_3	27.2815	28.2655	27.1276	31.2948	4.01332	0.0619255	30.7282	2.46272	0.181404	32.1132	4.83171	0.0351166	30.6136	3.33218	0.099292	31.7181	4.59051	0.0415066	25.9759	-1.30555	2.47178	29.3106	2.02913	0.245003	33.787	6.50551	0.0110064	48 (Undetermined)	20.7185	1.4489e-07
	Mid-bulge_4	25.9249	26.2678	25.9249	28.9053	2.9804	0.126709	28.1073	1.8395	0.279418	29.9968	4.07191	0.0594609	27.3678	1.44291	0.367825	29.3835	3.45858	0.0909625	24.0859	-1.83895	3.57749	27.5227	1.59779	0.330383	31.6111	5.68622	0.0194213	48 (Undetermined)	22.0751	2.26322e-07
	Mid-bulge_mean						0.0856812			0.408424			0.0375381			0.14466			0.085895			3.2365			0.235255			0.016258			3.02396e-07
	Hair germ_1	25.3035	26.7974	25.1311	27.4272	2.12366	0.229464	26.6257	-0.171665	1.12636	30.0903	4.78676	0.0362278	26.5215	1.21796	0.429889	30.8987	5.76763	0.0183557	30.0976	4.79404	0.0360455	23.2201	-2.08347	4.23825	27.3204	2.01686	0.247096	39.416	14.1125	5.64566e-05
	Hair germ_2	25.6311	26.8552	25.4389	28.008	2.37693	0.192519	26.91	0.0548458	0.962697	30.6505	5.01948	0.0308309	26.9538	1.32271	0.399783	29.9406	4.5017	0.0441421	29.8319	4.20082	0.0543786	23.7014	-1.92966	3.80964	26.31	0.678921	0.624632	35.931	10.3	0.00079323
	Hair germ_3	25.7211	25.9239	24.8078	28.0622	2.34109	0.197361	27.064	1.1401	0.453727	30.3348	4.6137	0.0408448	26.3432	0.622068	0.649739	31.6303	6.82245	0.00883562	30.0824	4.3613	0.048654	23.8017	-1.91946	3.78282	27.1234	1.40229	0.378328	37.1665	11.4454	0.000358585
	Hair germ_4	25.306	26.4576	25.1186	27.644	2.33799	0.197786	27.5576	1.10002	0.466511	31.1876	5.88167	0.0169606	26.8441	1.53812	0.344333	32.369	7.25042	0.00656759	31.0071	5.7011	0.0192219	23.9221	-1.38385	2.60964	27.3999	2.09396	0.234237	37.445	12.139	0.000221716
	Hair germ_mean						0.204283			0.752323			0.031216			0.455936			0.0194753			0.039575			3.61009			0.371073			0.000357497
	Dermal papilla_1	25.8885	27.6899	25.584	31.6493	5.76076	0.0184433	28.6222	0.932266	0.524035	33.7462	7.85764	0.00431135	28.017	2.12846	0.228702	30.9909	5.40692	0.0235697	32.7304	6.84186	0.00871756	31.1778	5.2893	0.0255718	25.3424	-0.546133	1.46017	32.817	6.92846	0.00820966
	Dermal papilla_2	24.9116	28.0584	24.7793	31.8716	6.96	0.00803212	28.4361	0.377647	0.769692	32.2235	7.31187	0.00629372	27.4968	2.58523	0.166636	31.1313	6.35198	0.0122423	31.9571	7.0455	0.00756994	30.9059	5.99424	0.0156875	24.9713	0.0597324	0.959442	32.4018	7.49024	0.00556178
	Dermal papilla_4	25.4502	26.7231	25.2314	31.2595	5.80924	0.0178338	28.2518	1.52864	0.346604	33.6433	8.19302	0.00341707	27.282	1.83176	0.280922	30.5958	5.36437	0.0242752	32.1025	6.6523	0.00994166	30.216	4.76575	0.0367592	24.5639	-0.886337	1.84848	32.0237	6.57343	0.0105002
	Dermal papilla_mean						0.0147697			0.546777			0.00467405			0.22542			0.0200291			0.00874305			0.0260062			1.4227			0.00809056
	Pan-dermal fibroblats_1	25.7408	26.7409	25.4088	34.9843	9.24352	0.00164977	28.1914	1.45053	0.365888	35.0039	9.26308	0.00162755	29.024	3.2832	0.102721	30.3787	4.96991	0.0319086	23.2929	-2.44793	5.45632	34.7924	9.05164	0.00188445	28.6248	2.88398	0.135468	33.6805	7.93973	0.00407289
	Pan-dermal fibroblats_2	25.2999	26.1036	25.1776	34.3694	9.06952	0.00186124	28.3625	2.25893	0.208927	37.5701	12.2702	0.000202436	29.0743	3.77447	0.0730754	29.6307	4.45309	0.0456546	23.0777	-2.22221	4.66608	35.6917	10.3918	0.00074432	29.528	4.22814	0.0533586	33.8665	8.56659	0.00263755
	Pan-dermal fibroblats_3	25.6499	27.5167	25.5605	36.053	10.4031	0.000738508	28.468	0.951305	0.517164	37.3617	11.7118	0.00029813	29.7345	4.08462	0.0589396	30.8151	5.25453	0.0261957	22.9197	-2.73025	6.63571	39.4522	13.8023	6.9998e-05	30.7512	5.10135	0.0291301	34.19	8.54014	0.00268635
	Pan-dermal fibroblats_mean						0.00141651			0.363993			0.000709373			0.0782452			0.0345863			5.58604			0.000899588			0.0726522			0.00313226

## Sheet: Figure 1i
Correlations of all genes
	Basal_1	Basal_2	Basal_3	Lower_isthmus_1	Lower_isthmus_2	Lower_isthmus_3	Upper_bulge_1	Upper_bulge_2	Upper_bulge_3	Mid_bulge_1	Mid_bulge_2	Mid_bulge_3	Hair_germ_1	Hair_germ_2	Hair_germ_3	Hair_germ_4	Dermal_papilla_1	Dermal_papilla_2	Dermal_papilla_3	Dermal_papilla_4	Pan_dermal_fibroblast_1	Pan_dermal_fibroblast_2	Pan_dermal_fibroblast_3
Basal_1	1	0.994655	0.994098	0.982237	0.984787	0.982249	0.970789	0.969118	0.970305	0.952982	0.948719	0.950854	0.939528	0.932588	0.933191	0.93204	0.847927	0.845177	0.842623	0.847449	0.810446	0.809226	0.806802
Basal_2	0.994655	1	0.994347	0.982043	0.984413	0.980075	0.971911	0.968922	0.969897	0.955773	0.952493	0.953954	0.94105	0.934446	0.93408	0.93319	0.848489	0.845736	0.843367	0.848829	0.811482	0.809506	0.80831
Basal_3	0.994098	0.994347	1	0.980958	0.983353	0.978132	0.972205	0.968688	0.969715	0.953785	0.950702	0.953421	0.94389	0.937813	0.937118	0.93652	0.852314	0.84961	0.847544	0.853102	0.814798	0.812631	0.811045
Lower_isthmus_1	0.982237	0.982043	0.980958	1	0.996274	0.985583	0.983837	0.983783	0.982116	0.957281	0.953986	0.954493	0.948894	0.942452	0.942202	0.941201	0.851802	0.849556	0.846993	0.852285	0.815952	0.814129	0.811187
Lower_isthmus_2	0.984787	0.984413	0.983353	0.996274	1	0.987587	0.983306	0.982584	0.984136	0.954436	0.950757	0.951906	0.947524	0.941362	0.941244	0.940526	0.850347	0.848937	0.846105	0.851562	0.814919	0.812821	0.810093
Lower_isthmus_3	0.982249	0.980075	0.978132	0.985583	0.987587	1	0.973412	0.97465	0.977218	0.941288	0.936008	0.937041	0.935024	0.925335	0.928544	0.927164	0.839352	0.83703	0.833553	0.838647	0.798146	0.797705	0.79477
Upper_bulge_1	0.970789	0.971911	0.972205	0.983837	0.983306	0.973412	1	0.995135	0.991354	0.965031	0.962187	0.963787	0.96448	0.960361	0.959083	0.957481	0.868853	0.866611	0.864824	0.870893	0.832437	0.830465	0.827035
Upper_bulge_2	0.969118	0.968922	0.968688	0.983783	0.982584	0.97465	0.995135	1	0.991373	0.961002	0.957314	0.958762	0.958534	0.953643	0.953831	0.9515	0.862804	0.861161	0.858737	0.864561	0.827317	0.825773	0.821738
Upper_bulge_3	0.970305	0.969897	0.969715	0.982116	0.984136	0.977218	0.991354	0.991373	1	0.950604	0.947677	0.948835	0.957079	0.950532	0.951536	0.951517	0.858011	0.857078	0.85443	0.860459	0.822683	0.820622	0.816779
Mid_bulge_1	0.952982	0.955773	0.953785	0.957281	0.954436	0.941288	0.965031	0.961002	0.950604	1	0.995021	0.993552	0.943126	0.941558	0.936775	0.934823	0.863927	0.85945	0.858562	0.862811	0.829608	0.827224	0.827455
Mid_bulge_2	0.948719	0.952493	0.950702	0.953986	0.950757	0.936008	0.962187	0.957314	0.947677	0.995021	1	0.99483	0.943278	0.942515	0.936028	0.935671	0.865551	0.861487	0.861411	0.865752	0.831774	0.828211	0.829237
Mid_bulge_3	0.950854	0.953954	0.953421	0.954493	0.951906	0.937041	0.963787	0.958762	0.948835	0.993552	0.99483	1	0.943406	0.942961	0.936371	0.935703	0.864497	0.860531	0.860077	0.864942	0.831105	0.82742	0.828929
Hair_germ_1	0.939528	0.94105	0.94389	0.948894	0.947524	0.935024	0.96448	0.958534	0.957079	0.943126	0.943278	0.943406	1	0.98721	0.989882	0.990972	0.910081	0.910548	0.909908	0.91486	0.86864	0.863478	0.859698
Hair_germ_2	0.932588	0.934446	0.937813	0.942452	0.941362	0.925335	0.960361	0.953643	0.950532	0.941558	0.942515	0.942961	0.98721	1	0.986377	0.987482	0.920966	0.92129	0.921513	0.92653	0.879432	0.873145	0.869056
Hair_germ_3	0.933191	0.93408	0.937118	0.942202	0.941244	0.928544	0.959083	0.953831	0.951536	0.936775	0.936028	0.936371	0.989882	0.986377	1	0.990745	0.916559	0.91777	0.916208	0.921609	0.873203	0.868741	0.863552
Hair_germ_4	0.93204	0.93319	0.93652	0.941201	0.940526	0.927164	0.957481	0.9515	0.951517	0.934823	0.935671	0.935703	0.990972	0.987482	0.990745	1	0.916832	0.91879	0.91797	0.923292	0.875739	0.869535	0.865328
Dermal_papilla_1	0.847927	0.848489	0.852314	0.851802	0.850347	0.839352	0.868853	0.862804	0.858011	0.863927	0.865551	0.864497	0.910081	0.920966	0.916559	0.916832	1	0.987491	0.988537	0.988914	0.941785	0.933961	0.931398
Dermal_papilla_2	0.845177	0.845736	0.84961	0.849556	0.848937	0.83703	0.866611	0.861161	0.857078	0.85945	0.861487	0.860531	0.910548	0.92129	0.91777	0.91879	0.987491	1	0.990028	0.991983	0.941595	0.93229	0.928444
Dermal_papilla_3	0.842623	0.843367	0.847544	0.846993	0.846105	0.833553	0.864824	0.858737	0.85443	0.858562	0.861411	0.860077	0.909908	0.921513	0.916208	0.91797	0.988537	0.990028	1	0.993313	0.946752	0.936023	0.934271
Dermal_papilla_4	0.847449	0.848829	0.853102	0.852285	0.851562	0.838647	0.870893	0.864561	0.860459	0.862811	0.865752	0.864942	0.91486	0.92653	0.921609	0.923292	0.988914	0.991983	0.993313	1	0.947927	0.937269	0.934593
Pan_dermal_fibroblast_1	0.810446	0.811482	0.814798	0.815952	0.814919	0.798146	0.832437	0.827317	0.822683	0.829608	0.831774	0.831105	0.86864	0.879432	0.873203	0.875739	0.941785	0.941595	0.946752	0.947927	1	0.989443	0.989939
Pan_dermal_fibroblast_2	0.809226	0.809506	0.812631	0.814129	0.812821	0.797705	0.830465	0.825773	0.820622	0.827224	0.828211	0.82742	0.863478	0.873145	0.868741	0.869535	0.933961	0.93229	0.936023	0.937269	0.989443	1	0.987868
Pan_dermal_fibroblast_3	0.806802	0.80831	0.811045	0.811187	0.810093	0.79477	0.827035	0.821738	0.816779	0.827455	0.829237	0.828929	0.859698	0.869056	0.863552	0.865328	0.931398	0.928444	0.934271	0.934593	0.989939	0.987868	1
Correlations of matrisome genes
	Basal_1	Basal_2	Basal_3	Lower_isthmus_1	Lower_isthmus_2	Lower_isthmus_3	Upper_bulge_1	Upper_bulge_2	Upper_bulge_3	Mid_bulge_1	Mid_bulge_2	Mid_bulge_3	Hair_germ_1	Hair_germ_2	Hair_germ_3	Hair_germ_4	Dermal_papilla_1	Dermal_papilla_2	Dermal_papilla_3	Dermal_papilla_4	Pan_dermal_fibroblast_1	Pan_dermal_fibroblast_2	Pan_dermal_fibroblast_3
Basal_1	1	0.978594	0.983751	0.957785	0.95856	0.949504	0.939505	0.926065	0.941111	0.944896	0.9492	0.939563	0.92595	0.916176	0.914373	0.916489	0.711408	0.714539	0.728286	0.716026	0.642474	0.62667	0.648459
Basal_2	0.978594	1	0.98515	0.949732	0.957743	0.962615	0.941042	0.929414	0.946126	0.945406	0.948419	0.943099	0.937038	0.927132	0.925511	0.929918	0.72798	0.729507	0.746997	0.734386	0.668605	0.650473	0.67164
Basal_3	0.983751	0.98515	1	0.949212	0.957564	0.952432	0.944671	0.931466	0.947895	0.949677	0.951227	0.9462	0.939101	0.930795	0.930082	0.933882	0.736487	0.738844	0.753776	0.741192	0.682744	0.666242	0.687666
Lower_isthmus_1	0.957785	0.949732	0.949212	1	0.98826	0.95194	0.955076	0.945851	0.945477	0.93153	0.940674	0.926908	0.908851	0.897705	0.895109	0.892502	0.677439	0.677235	0.692206	0.679537	0.620061	0.607273	0.628509
Lower_isthmus_2	0.95856	0.957743	0.957564	0.98826	1	0.957694	0.957498	0.949416	0.954658	0.934586	0.937623	0.923805	0.916478	0.902731	0.90059	0.899134	0.680173	0.680748	0.695202	0.682411	0.618644	0.604086	0.625162
Lower_isthmus_3	0.949504	0.962615	0.952432	0.95194	0.957694	1	0.94364	0.934581	0.951439	0.93758	0.940302	0.932993	0.926371	0.904752	0.905329	0.906424	0.697178	0.698883	0.713784	0.701179	0.637627	0.622341	0.642489
Upper_bulge_1	0.939505	0.941042	0.944671	0.955076	0.957498	0.94364	1	0.98813	0.985824	0.949555	0.955497	0.950496	0.934378	0.919941	0.920546	0.919588	0.690287	0.690481	0.706597	0.695664	0.650367	0.633896	0.652678
Upper_bulge_2	0.926065	0.929414	0.931466	0.945851	0.949416	0.934581	0.98813	1	0.978914	0.937628	0.946274	0.941954	0.929468	0.906672	0.915471	0.908752	0.678168	0.67723	0.691661	0.680838	0.633998	0.617204	0.63764
Upper_bulge_3	0.941111	0.946126	0.947895	0.945477	0.954658	0.951439	0.985824	0.978914	1	0.951778	0.951028	0.948551	0.938889	0.922268	0.922913	0.921902	0.693184	0.693089	0.708865	0.699174	0.651024	0.635931	0.654152
Mid_bulge_1	0.944896	0.945406	0.949677	0.93153	0.934586	0.93758	0.949555	0.937628	0.951778	1	0.988914	0.981882	0.922132	0.91441	0.90976	0.909479	0.709649	0.708155	0.725184	0.711279	0.662945	0.647739	0.66817
Mid_bulge_2	0.9492	0.948419	0.951227	0.940674	0.937623	0.940302	0.955497	0.946274	0.951028	0.988914	1	0.987293	0.927595	0.92083	0.918011	0.918344	0.715846	0.715193	0.732249	0.718169	0.665023	0.648882	0.669691
Mid_bulge_3	0.939563	0.943099	0.9462	0.926908	0.923805	0.932993	0.950496	0.941954	0.948551	0.981882	0.987293	1	0.924573	0.915	0.914255	0.91431	0.703001	0.702789	0.722559	0.707443	0.657291	0.640119	0.661604
Hair_germ_1	0.92595	0.937038	0.939101	0.908851	0.916478	0.926371	0.934378	0.929468	0.938889	0.922132	0.927595	0.924573	1	0.981872	0.984737	0.984275	0.806013	0.808459	0.824289	0.817655	0.728162	0.709284	0.723117
Hair_germ_2	0.916176	0.927132	0.930795	0.897705	0.902731	0.904752	0.919941	0.906672	0.922268	0.91441	0.92083	0.915	0.981872	1	0.983466	0.987032	0.845857	0.847643	0.861232	0.859388	0.751411	0.732487	0.742979
Hair_germ_3	0.914373	0.925511	0.930082	0.895109	0.90059	0.905329	0.920546	0.915471	0.922913	0.90976	0.918011	0.914255	0.984737	0.983466	1	0.985667	0.841535	0.845586	0.855931	0.851987	0.730503	0.711586	0.718808
Hair_germ_4	0.916489	0.929918	0.933882	0.892502	0.899134	0.906424	0.919588	0.908752	0.921902	0.909479	0.918344	0.91431	0.984275	0.987032	0.985667	1	0.842794	0.843156	0.858264	0.853313	0.752711	0.730142	0.742816
Dermal_papilla_1	0.711408	0.72798	0.736487	0.677439	0.680173	0.697178	0.690287	0.678168	0.693184	0.709649	0.715846	0.703001	0.806013	0.845857	0.841535	0.842794	1	0.987697	0.986592	0.988286	0.816783	0.799412	0.787896
Dermal_papilla_2	0.714539	0.729507	0.738844	0.677235	0.680748	0.698883	0.690481	0.67723	0.693089	0.708155	0.715193	0.702789	0.808459	0.847643	0.845586	0.843156	0.987697	1	0.983603	0.9889	0.800833	0.784543	0.767564
Dermal_papilla_3	0.728286	0.746997	0.753776	0.692206	0.695202	0.713784	0.706597	0.691661	0.708865	0.725184	0.732249	0.722559	0.824289	0.861232	0.855931	0.858264	0.986592	0.983603	1	0.988093	0.832264	0.811789	0.800726
Dermal_papilla_4	0.716026	0.734386	0.741192	0.679537	0.682411	0.701179	0.695664	0.680838	0.699174	0.711279	0.718169	0.707443	0.817655	0.859388	0.851987	0.853313	0.988286	0.9889	0.988093	1	0.830286	0.812546	0.797681
Pan_dermal_fibroblast_1	0.642474	0.668605	0.682744	0.620061	0.618644	0.637627	0.650367	0.633998	0.651024	0.662945	0.665023	0.657291	0.728162	0.751411	0.730503	0.752711	0.816783	0.800833	0.832264	0.830286	1	0.989991	0.985407
Pan_dermal_fibroblast_2	0.62667	0.650473	0.666242	0.607273	0.604086	0.622341	0.633896	0.617204	0.635931	0.647739	0.648882	0.640119	0.709284	0.732487	0.711586	0.730142	0.799412	0.784543	0.811789	0.812546	0.989991	1	0.98748
Pan_dermal_fibroblast_3	0.648459	0.67164	0.687666	0.628509	0.625162	0.642489	0.652678	0.63764	0.654152	0.66817	0.669691	0.661604	0.723117	0.742979	0.718808	0.742816	0.787896	0.767564	0.800726	0.797681	0.985407	0.98748	1
Correlations of Non-matrisome genes
	Basal_1	Basal_2	Basal_3	Lower_isthmus_1	Lower_isthmus_2	Lower_isthmus_3	Upper_bulge_1	Upper_bulge_2	Upper_bulge_3	Mid_bulge_1	Mid_bulge_2	Mid_bulge_3	Hair_germ_1	Hair_germ_2	Hair_germ_3	Hair_germ_4	Dermal_papilla_1	Dermal_papilla_2	Dermal_papilla_3	Dermal_papilla_4	Pan_dermal_fibroblast_1	Pan_dermal_fibroblast_2	Pan_dermal_fibroblast_3
Basal_1	1	0.995067	0.994585	0.983775	0.986017	0.983193	0.97342	0.972123	0.972458	0.956522	0.952161	0.954219	0.943793	0.9381	0.938406	0.937045	0.863213	0.859886	0.857478	0.86273	0.829829	0.829806	0.82644
Basal_2	0.995067	1	0.994762	0.983484	0.985601	0.981084	0.974308	0.971795	0.971879	0.958965	0.955562	0.956984	0.944858	0.939418	0.938854	0.937714	0.863239	0.859961	0.857654	0.86354	0.830109	0.829348	0.827233
Basal_3	0.994585	0.994762	1	0.982662	0.984715	0.9794	0.974643	0.971628	0.971756	0.957227	0.95407	0.956636	0.947667	0.942718	0.941789	0.940945	0.866761	0.863502	0.861533	0.867505	0.833005	0.832054	0.829564
Lower_isthmus_1	0.983775	0.983484	0.982662	1	0.996764	0.986285	0.98582	0.985881	0.983493	0.960895	0.957439	0.958037	0.953207	0.947921	0.947457	0.946371	0.867349	0.864551	0.862122	0.867834	0.835025	0.834402	0.830731
Lower_isthmus_2	0.986017	0.985601	0.984715	0.996764	1	0.988065	0.985235	0.984737	0.985424	0.958103	0.954278	0.955478	0.951671	0.946687	0.946369	0.945497	0.865721	0.863719	0.861026	0.866896	0.833922	0.833049	0.829464
Lower_isthmus_3	0.983193	0.981084	0.9794	0.986285	0.988065	1	0.975583	0.976937	0.978628	0.945153	0.93975	0.940799	0.939263	0.930944	0.933749	0.932214	0.85474	0.851876	0.84858	0.854087	0.81759	0.818276	0.814484
Upper_bulge_1	0.97342	0.974308	0.974643	0.98582	0.985235	0.975583	1	0.995569	0.991646	0.967447	0.964507	0.96599	0.967092	0.963984	0.962497	0.960888	0.882156	0.879339	0.877605	0.883991	0.848674	0.847869	0.843774
Upper_bulge_2	0.972123	0.971795	0.971628	0.985881	0.984737	0.976937	0.995569	1	0.991604	0.963888	0.960092	0.961419	0.961794	0.958049	0.957854	0.955621	0.877009	0.874793	0.872446	0.878577	0.84451	0.844114	0.839484
Upper_bulge_3	0.972458	0.971879	0.971756	0.983493	0.985424	0.978628	0.991646	0.991604	1	0.953298	0.950225	0.951293	0.959745	0.954352	0.955071	0.954959	0.871898	0.870375	0.867868	0.874244	0.839918	0.838988	0.834394
Mid_bulge_1	0.956522	0.958965	0.957227	0.960895	0.958103	0.945153	0.967447	0.963888	0.953298	1	0.995547	0.99429	0.947369	0.946665	0.941948	0.939944	0.878098	0.873079	0.872099	0.876857	0.846441	0.845246	0.844644
Mid_bulge_2	0.952161	0.955562	0.95407	0.957439	0.954278	0.93975	0.964507	0.960092	0.950225	0.995547	1	0.995372	0.947337	0.947462	0.941061	0.940598	0.879764	0.875129	0.874978	0.879831	0.848857	0.846482	0.846663
Mid_bulge_3	0.954219	0.956984	0.956636	0.958037	0.955478	0.940799	0.96599	0.961419	0.951293	0.99429	0.995372	1	0.947367	0.947863	0.941279	0.940491	0.878788	0.874308	0.873756	0.879067	0.848221	0.845724	0.846452
Hair_germ_1	0.943793	0.944858	0.947667	0.953207	0.951671	0.939263	0.967092	0.961794	0.959745	0.947369	0.947337	0.947367	1	0.988376	0.99107	0.991862	0.91901	0.918843	0.918227	0.923498	0.880977	0.877084	0.872739
Hair_germ_2	0.9381	0.939418	0.942718	0.947921	0.946687	0.930944	0.963984	0.958049	0.954352	0.946665	0.947462	0.947863	0.988376	1	0.987661	0.988532	0.928347	0.928051	0.928315	0.933558	0.89028	0.885306	0.880748
Hair_germ_3	0.938406	0.938854	0.941789	0.947457	0.946369	0.933749	0.962497	0.957854	0.955071	0.941948	0.941061	0.941279	0.99107	0.987661	1	0.991733	0.924436	0.92501	0.923566	0.92915	0.885031	0.881679	0.876281
Hair_germ_4	0.937045	0.937714	0.940945	0.946371	0.945497	0.932214	0.960888	0.955621	0.954959	0.939944	0.940598	0.940491	0.991862	0.988532	0.991733	1	0.924539	0.925886	0.925117	0.930641	0.886953	0.882079	0.877324
Dermal_papilla_1	0.863213	0.863239	0.866761	0.867349	0.865721	0.85474	0.882156	0.877009	0.871898	0.878098	0.879764	0.878788	0.91901	0.928347	0.924436	0.924539	1	0.988287	0.989394	0.989899	0.94701	0.940472	0.9382
Dermal_papilla_2	0.859886	0.859961	0.863502	0.864551	0.863719	0.851876	0.879339	0.874793	0.870375	0.873079	0.875129	0.874308	0.918843	0.928051	0.92501	0.925886	0.988287	1	0.99039	0.992687	0.946583	0.938617	0.935195
Dermal_papilla_3	0.857478	0.857654	0.861533	0.862122	0.861026	0.84858	0.877605	0.872446	0.867868	0.872099	0.874978	0.873756	0.918227	0.928315	0.923566	0.925117	0.989394	0.99039	1	0.9938	0.950911	0.941723	0.940122
Dermal_papilla_4	0.86273	0.86354	0.867505	0.867834	0.866896	0.854087	0.883991	0.878577	0.874244	0.876857	0.879831	0.879067	0.923498	0.933558	0.92915	0.930641	0.989899	0.992687	0.9938	1	0.952151	0.943017	0.940629
Pan_dermal_fibroblast_1	0.829829	0.830109	0.833005	0.835025	0.833922	0.81759	0.848674	0.84451	0.839918	0.846441	0.848857	0.848221	0.880977	0.89028	0.885031	0.886953	0.94701	0.946583	0.950911	0.952151	1	0.990288	0.99088
Pan_dermal_fibroblast_2	0.829806	0.829348	0.832054	0.834402	0.833049	0.818276	0.847869	0.844114	0.838988	0.845246	0.846482	0.845724	0.877084	0.885306	0.881679	0.882079	0.940472	0.938617	0.941723	0.943017	0.990288	1	0.989044
Pan_dermal_fibroblast_3	0.82644	0.827233	0.829564	0.830731	0.829464	0.814484	0.843774	0.839484	0.834394	0.844644	0.846663	0.846452	0.872739	0.880748	0.876281	0.877324	0.9382	0.935195	0.940122	0.940629	0.99088	0.989044	1
Correlations of BM genes
	Basal_1	Basal_2	Basal_3	Lower_isthmus_1	Lower_isthmus_2	Lower_isthmus_3	Upper_bulge_1	Upper_bulge_2	Upper_bulge_3	Mid_bulge_1	Mid_bulge_2	Mid_bulge_3	Hair_germ_1	Hair_germ_2	Hair_germ_3	Hair_germ_4	Dermal_papilla_1	Dermal_papilla_2	Dermal_papilla_3	Dermal_papilla_4	Pan_dermal_fibroblast_1	Pan_dermal_fibroblast_2	Pan_dermal_fibroblast_3
Basal_1	1	0.99021	0.990385	0.948689	0.96604	0.932343	0.92299	0.915166	0.928759	0.903497	0.898645	0.899344	0.873689	0.853977	0.85	0.852273	0.500699	0.48833	0.505769	0.502841	0.554371	0.52347	0.540778
Basal_2	0.99021	1	0.995804	0.938287	0.963767	0.940166	0.932823	0.921678	0.938505	0.916477	0.91403	0.918007	0.895979	0.876355	0.871241	0.877841	0.527928	0.514467	0.536888	0.533435	0.575131	0.550306	0.562194
Basal_3	0.990385	0.995804	1	0.936713	0.965079	0.935708	0.925699	0.916827	0.933523	0.905288	0.899301	0.903802	0.886888	0.867614	0.863942	0.868619	0.517788	0.506906	0.526879	0.522902	0.567614	0.540559	0.553103
Lower_isthmus_1	0.948689	0.938287	0.936713	1	0.985839	0.961713	0.944143	0.940997	0.948558	0.888243	0.897028	0.890472	0.870149	0.849825	0.843007	0.842483	0.463593	0.447203	0.470935	0.466783	0.534615	0.507692	0.52382
Lower_isthmus_2	0.96604	0.963767	0.965079	0.985839	1	0.964117	0.946678	0.944493	0.956949	0.895673	0.900306	0.893488	0.879414	0.861538	0.851442	0.852316	0.474519	0.458654	0.483872	0.477098	0.537762	0.510795	0.526573
Lower_isthmus_3	0.932343	0.940166	0.935708	0.961713	0.964117	1	0.951923	0.950044	0.956031	0.896635	0.911364	0.907561	0.9059	0.875044	0.877229	0.879458	0.512893	0.508173	0.528059	0.525437	0.584222	0.556774	0.565385
Upper_bulge_1	0.92299	0.932823	0.925699	0.944143	0.946678	0.951923	1	0.993531	0.994143	0.943531	0.950612	0.95083	0.942745	0.920149	0.919187	0.918619	0.543619	0.529327	0.54729	0.551661	0.592876	0.568007	0.572159
Upper_bulge_2	0.915166	0.921678	0.916827	0.940997	0.944493	0.950044	0.993531	1	0.991652	0.936058	0.940166	0.93951	0.930026	0.903322	0.90542	0.90236	0.516434	0.506906	0.520935	0.527185	0.565166	0.533741	0.540166
Upper_bulge_3	0.928759	0.938505	0.933523	0.948558	0.956949	0.956031	0.994143	0.991652	1	0.929633	0.937063	0.937631	0.944406	0.917089	0.916608	0.919406	0.518226	0.504677	0.523383	0.52618	0.571372	0.546198	0.551836
Mid_bulge_1	0.903497	0.916477	0.905288	0.888243	0.895673	0.896635	0.943531	0.936058	0.929633	1	0.992876	0.990079	0.894231	0.883392	0.873383	0.866958	0.538593	0.523295	0.541652	0.548339	0.585009	0.555026	0.557867
Mid_bulge_2	0.898645	0.91403	0.899301	0.897028	0.900306	0.911364	0.950612	0.940166	0.937063	0.992876	1	0.992701	0.908042	0.897421	0.887238	0.883129	0.552666	0.537413	0.556119	0.562937	0.594843	0.567089	0.566565
Mid_bulge_3	0.899344	0.918007	0.903802	0.890472	0.893488	0.907561	0.95083	0.93951	0.937631	0.990079	0.992701	1	0.914685	0.898252	0.892876	0.889554	0.544362	0.530332	0.549476	0.5559	0.596766	0.571547	0.573907
Hair_germ_1	0.873689	0.895979	0.886888	0.870149	0.879414	0.9059	0.942745	0.930026	0.944406	0.894231	0.908042	0.914685	1	0.983129	0.985708	0.991652	0.673077	0.659921	0.680682	0.686538	0.676267	0.656949	0.652273
Hair_germ_2	0.853977	0.876355	0.867614	0.849825	0.861538	0.875044	0.920149	0.903322	0.917089	0.883392	0.897421	0.898252	0.983129	1	0.982212	0.98667	0.736976	0.721023	0.741259	0.746853	0.73007	0.710839	0.701923
Hair_germ_3	0.85	0.871241	0.863942	0.843007	0.851442	0.877229	0.919187	0.90542	0.916608	0.873383	0.887238	0.892876	0.985708	0.982212	1	0.987544	0.732955	0.72146	0.736976	0.744143	0.703628	0.691608	0.676442
Hair_germ_4	0.852273	0.877841	0.868619	0.842483	0.852316	0.879458	0.918619	0.90236	0.919406	0.866958	0.883129	0.889554	0.991652	0.98667	0.987544	1	0.717395	0.703497	0.724388	0.728715	0.710358	0.692133	0.684834
Dermal_papilla_1	0.500699	0.527928	0.517788	0.463593	0.474519	0.512893	0.543619	0.516434	0.518226	0.538593	0.552666	0.544362	0.673077	0.736976	0.732955	0.717395	1	0.987369	0.993226	0.993444	0.8625	0.87229	0.831381
Dermal_papilla_2	0.48833	0.514467	0.506906	0.447203	0.458654	0.508173	0.529327	0.506906	0.504677	0.523295	0.537413	0.530332	0.659921	0.721023	0.72146	0.703497	0.987369	1	0.987675	0.989073	0.845717	0.864554	0.807168
Dermal_papilla_3	0.505769	0.536888	0.526879	0.470935	0.483872	0.528059	0.54729	0.520935	0.523383	0.541652	0.556119	0.549476	0.680682	0.741259	0.736976	0.724388	0.993226	0.987675	1	0.994755	0.860533	0.870848	0.829851
Dermal_papilla_4	0.502841	0.533435	0.522902	0.466783	0.477098	0.525437	0.551661	0.527185	0.52618	0.548339	0.562937	0.5559	0.686538	0.746853	0.744143	0.728715	0.993444	0.989073	0.994755	1	0.859091	0.866783	0.824738
Pan_dermal_fibroblast_1	0.554371	0.575131	0.567614	0.534615	0.537762	0.584222	0.592876	0.565166	0.571372	0.585009	0.594843	0.596766	0.676267	0.73007	0.703628	0.710358	0.8625	0.845717	0.860533	0.859091	1	0.984047	0.988199
Pan_dermal_fibroblast_2	0.52347	0.550306	0.540559	0.507692	0.510795	0.556774	0.568007	0.533741	0.546198	0.555026	0.567089	0.571547	0.656949	0.710839	0.691608	0.692133	0.87229	0.864554	0.870848	0.866783	0.984047	1	0.979808
Pan_dermal_fibroblast_3	0.540778	0.562194	0.553103	0.52382	0.526573	0.565385	0.572159	0.540166	0.551836	0.557867	0.566565	0.573907	0.652273	0.701923	0.676442	0.684834	0.831381	0.807168	0.829851	0.824738	0.988199	0.979808	1
Correlations of interstitial ECM genes
	Basal_1	Basal_2	Basal_3	Lower_isthmus_1	Lower_isthmus_2	Lower_isthmus_3	Upper_bulge_1	Upper_bulge_2	Upper_bulge_3	Mid_bulge_1	Mid_bulge_2	Mid_bulge_3	Hair_germ_1	Hair_germ_2	Hair_germ_3	Hair_germ_4	Dermal_papilla_1	Dermal_papilla_2	Dermal_papilla_3	Dermal_papilla_4	Pan_dermal_fibroblast_1	Pan_dermal_fibroblast_2	Pan_dermal_fibroblast_3
Basal_1	1	0.971959	0.9811	0.950687	0.94422	0.950642	0.934152	0.913248	0.935202	0.946008	0.957342	0.945097	0.930056	0.927589	0.923771	0.926964	0.789429	0.787908	0.801648	0.792886	0.71003	0.695488	0.720048
Basal_2	0.971959	1	0.977381	0.945154	0.942635	0.964957	0.92748	0.910163	0.931367	0.936426	0.944472	0.938654	0.933034	0.929372	0.926754	0.932365	0.799537	0.796624	0.814116	0.804463	0.730512	0.710183	0.735227
Basal_3	0.9811	0.977381	1	0.946694	0.944946	0.951583	0.939017	0.919311	0.939897	0.94709	0.954243	0.948611	0.943175	0.941392	0.94005	0.945444	0.814553	0.812987	0.82717	0.817399	0.753957	0.736757	0.762105
Lower_isthmus_1	0.950687	0.945154	0.946694	1	0.987307	0.944435	0.954123	0.940831	0.936355	0.929101	0.94339	0.925693	0.903831	0.899027	0.896034	0.892183	0.748719	0.743651	0.757341	0.747985	0.677164	0.66652	0.690352
Lower_isthmus_2	0.94422	0.942635	0.944946	0.987307	1	0.949599	0.951894	0.939529	0.943173	0.92657	0.931869	0.915002	0.908849	0.898149	0.896536	0.893454	0.74503	0.74075	0.753289	0.744167	0.668546	0.655938	0.67893
Lower_isthmus_3	0.950642	0.964957	0.951583	0.944435	0.949599	1	0.929072	0.914575	0.94076	0.932452	0.929013	0.921285	0.914908	0.895475	0.895105	0.894272	0.752403	0.747863	0.761574	0.751287	0.674848	0.660632	0.686055
Upper_bulge_1	0.934152	0.92748	0.939017	0.954123	0.951894	0.929072	1	0.980039	0.977761	0.938324	0.944602	0.939062	0.913101	0.904864	0.904307	0.902234	0.741113	0.735448	0.752907	0.743059	0.698799	0.681706	0.706537
Upper_bulge_2	0.913248	0.910163	0.919311	0.940831	0.939529	0.914575	0.980039	1	0.965658	0.917328	0.929077	0.925094	0.911201	0.888275	0.900666	0.890353	0.729343	0.721204	0.73604	0.726067	0.680095	0.664105	0.692087
Upper_bulge_3	0.935202	0.931367	0.939897	0.936355	0.943173	0.94076	0.977761	0.965658	1	0.944409	0.939473	0.938286	0.921028	0.908399	0.908231	0.904324	0.749646	0.744096	0.759664	0.752318	0.700528	0.685736	0.709572
Mid_bulge_1	0.946008	0.936426	0.94709	0.929101	0.92657	0.932452	0.938324	0.917328	0.944409	1	0.984807	0.975199	0.91441	0.914443	0.90713	0.908302	0.77655	0.769376	0.784861	0.771878	0.724817	0.709943	0.735755
Mid_bulge_2	0.957342	0.944472	0.954243	0.94339	0.931869	0.929013	0.944602	0.929077	0.939473	0.984807	1	0.981418	0.914559	0.916283	0.911764	0.913281	0.779941	0.77289	0.78878	0.775257	0.723829	0.707509	0.73596
Mid_bulge_3	0.945097	0.938654	0.948611	0.925693	0.915002	0.921285	0.939062	0.925094	0.938286	0.975199	0.981418	1	0.91126	0.910498	0.908255	0.908729	0.767024	0.761525	0.781387	0.76505	0.710322	0.690399	0.719126
Hair_germ_1	0.930056	0.933034	0.943175	0.903831	0.908849	0.914908	0.913101	0.911201	0.921028	0.91441	0.914559	0.91126	1	0.97419	0.978985	0.974669	0.854232	0.853765	0.86801	0.862923	0.771427	0.750063	0.769479
Hair_germ_2	0.927589	0.929372	0.941392	0.899027	0.898149	0.895475	0.904864	0.888275	0.908399	0.914443	0.916283	0.910498	0.97419	1	0.978013	0.982553	0.891202	0.891466	0.903199	0.903951	0.78908	0.767586	0.783649
Hair_germ_3	0.923771	0.926754	0.94005	0.896034	0.896536	0.895105	0.904307	0.900666	0.908231	0.90713	0.911764	0.908255	0.978985	0.978013	1	0.980732	0.88544	0.886567	0.8978	0.892735	0.764569	0.740627	0.754275
Hair_germ_4	0.926964	0.932365	0.945444	0.892183	0.893454	0.894272	0.902234	0.890353	0.904324	0.908302	0.913281	0.908729	0.974669	0.982553	0.980732	1	0.895517	0.892996	0.906114	0.90263	0.795879	0.768663	0.787254
Dermal_papilla_1	0.789429	0.799537	0.814553	0.748719	0.74503	0.752403	0.741113	0.729343	0.749646	0.77655	0.779941	0.767024	0.854232	0.891202	0.88544	0.895517	1	0.986463	0.983253	0.985237	0.804204	0.779788	0.777689
Dermal_papilla_2	0.787908	0.796624	0.812987	0.743651	0.74075	0.747863	0.735448	0.721204	0.744096	0.769376	0.77289	0.761525	0.853765	0.891466	0.886567	0.892996	0.986463	1	0.981543	0.987187	0.789174	0.76477	0.759258
Dermal_papilla_3	0.801648	0.814116	0.82717	0.757341	0.753289	0.761574	0.752907	0.73604	0.759664	0.784861	0.78878	0.781387	0.86801	0.903199	0.8978	0.906114	0.983253	0.981543	1	0.984829	0.826297	0.79894	0.796077
Dermal_papilla_4	0.792886	0.804463	0.817399	0.747985	0.744167	0.751287	0.743059	0.726067	0.752318	0.771878	0.775257	0.76505	0.862923	0.903951	0.892735	0.90263	0.985237	0.987187	0.984829	1	0.824307	0.800037	0.79312
Pan_dermal_fibroblast_1	0.71003	0.730512	0.753957	0.677164	0.668546	0.674848	0.698799	0.680095	0.700528	0.724817	0.723829	0.710322	0.771427	0.78908	0.764569	0.795879	0.804204	0.789174	0.826297	0.824307	1	0.987732	0.981036
Pan_dermal_fibroblast_2	0.695488	0.710183	0.736757	0.66652	0.655938	0.660632	0.681706	0.664105	0.685736	0.709943	0.707509	0.690399	0.750063	0.767586	0.740627	0.768663	0.779788	0.76477	0.79894	0.800037	0.987732	1	0.985539
Pan_dermal_fibroblast_3	0.720048	0.735227	0.762105	0.690352	0.67893	0.686055	0.706537	0.692087	0.709572	0.735755	0.73596	0.719126	0.769479	0.783649	0.754275	0.787254	0.777689	0.759258	0.796077	0.79312	0.981036	0.985539	1

## Sheet: Figure 2
Normalizaed data of BM gene expressions in Basal and pan-DF								Percentile of individual replicates								Ratio of BM gene expressions between Basal and pan-DF (sorted by ratioo and padj)
Gene	Basal_1	Basal_2	Basal_3	Pan_dermal_fibroblast_1	Pan_dermal_fibroblast_2	Pan_dermal_fibroblast_3		Gene	Basal_1	Basal_2	Basal_3	Pan_dermal_fibroblast_1	Pan_dermal_fibroblast_2	Pan_dermal_fibroblast_3		Gene	Basal	Basal_SD	DF	DF_SD	padj
Lama1	1000.41	978.53	1125.62	0	0	0		Lama1	96.6719	94.5572	108.771	0	0	0		Lama1	100	7.66906	0	0	2.79126e-28
Lama2	0	0	0	5885.32	5612.88	4337.93		Lama2	0	0	0	111.492	106.33	82.1779		Egfl6	100	15.6852	0	0	5.88748e-23
Lama3	7751.87	8736.87	8120.69	66.9798	0	0		Lama3	94.2423	106.217	98.7261	0.814297	0	0		Frem3	100	173.205	0	0	0.205513
Lama4	205.076	153.318	239.454	2689.03	3577.58	2771.96		Lama4	6.3844	4.77308	7.45465	83.7146	111.377	86.2964		Col17a1	99.9358	15.1043	0.064228	0.0449088	2.37211e-80
Lama5	6410.85	10466.2	7762.45	309.137	309.754	103.125		Lama5	75.8336	123.804	91.8215	3.65677	3.66406	1.21986		Frem2	99.859	27.7639	0.14096	0.15796	3.18739e-23
Lamb1	131.962	200.666	222.485	2372.86	3391.08	2747.13		Lamb1	4.36662	6.64004	7.36201	78.518	112.211	90.9026		Lamb3	99.822	14.7755	0.177955	0.0970351	6.18906e-93
Lamb2	1806.45	2595.13	2667.93	5402.88	4465.22	4678.82		Lamb2	25.0705	36.0161	37.0264	74.983	61.9698	64.9342		Vwa2	99.7927	18.9758	0.207316	0.359082	1.69541e-10
Lamb3	9859.69	13300.3	11850.1	11.7097	33.5162	17.1875		Lamb3	84.3368	113.767	101.362	0.100162	0.286687	0.147016		Lama3	99.7286	6.05014	0.271432	0.470135	0.00158035
Lamc1	1720.85	2076.56	2307.81	5197.26	5548.01	4834.46		Lamc1	23.8071	28.7281	31.9273	71.9014	76.7538	66.8823		Npnt	99.599	14.8742	0.401033	0.528084	7.65036e-14
Lamc2	5795.62	6470.92	6625.51	88.0573	114.604	91.6666		Lamc2	90.6209	101.18	103.597	1.37687	1.79195	1.43331		Papln	99.4752	38.3965	0.52475	0.908894	2.23101e-06
Lamc3	0	0	7.54185	1511.03	754.654	964.409		Lamc3	0	0	0.69883	140.012	69.9265	89.3625		Col4a6	99.2622	10.5074	0.737757	0.509016	1.51719e-40
Col4a1	763.239	856.777	691.965	12047.9	10731.7	9299.38		Col4a1	6.65791	7.47386	6.03616	105.097	93.6147	81.1206		Lamc2	98.466	6.90072	1.53404	0.225131	7.6319e-210
Col4a2	861.319	1235.56	1074.71	5441.75	5948.04	4294.48		Col4a2	13.7037	19.658	17.0989	86.5792	94.6342	68.3259		Agrn	97.6723	19.1321	2.32768	0.415813	2.87738e-87
Col4a3	35.6654	33.8202	20.7401	51.0545	40.5437	30.0781		Col4a3	50.4932	47.8809	29.3628	72.2804	57.3998	42.583		Lama5	97.1531	24.4257	2.8469	1.40906	6.00278e-23
Col4a4	58.8479	49.6029	43.3656	83.3734	43.7872	34.8524		Col4a4	56.2546	47.4171	41.4546	79.6994	41.8577	33.3166		Vwa1	96.1843	28.4077	3.81574	0.733177	8.25852e-32
Col4a5	2091.77	2015.68	1906.2	114.756	191.907	128.429		Col4a5	97.3107	93.7708	88.6778	5.3385	8.92764	5.97459		Col4a5	93.2531	4.33969	6.74691	1.91516	2.29669e-40
Col4a6	2765.85	3397.8	2971.49	12.1781	15.1363	40.5816		Col4a6	90.161	110.761	96.8644	0.396982	0.493413	1.32288		Smoc2	87.5935	5.78897	12.4065	5.1308	7.4925e-15
Col6a1	1198.36	1666.21	927.647	12777.2	17031.6	12681.5		Col6a1	7.76766	10.8002	6.01294	82.8209	110.398	82.2006		Tinagl1	83.2508	18.0777	16.7492	3.35219	2.23101e-06
Col6a2	142.661	220.958	201.744	9376.7	14388.2	9572.47		Col6a2	1.26239	1.95523	1.78521	82.973	127.319	84.7054		Col7a1	83.2469	13.185	16.7531	5.52556	1.38655e-10
Col6a3	0	18.0374	0	10187	16021.3	8351.69		Col6a3	0	0.156493	0	88.3829	139.001	72.4595		Emilin3	82.4106	18.1505	17.5894	13.8197	0.026118
Col6a4	0	0	0	15.9253	21.6233	13.8455		Col6a4	0	0	0	92.9597	126.221	80.8195		Smoc1	80.8012	23.136	19.1988	8.84492	0.00102439
Col6a5	0	0	0	13.5833	196.232	0		Col6a5	0	0	0	19.4218	280.578	0		Col8a1	80.4316	9.26767	19.5684	2.96054	4.89421e-11
Col6a6	17.8327	0	41.4802	122.25	205.962	60.6336		Col6a6	11.9373	0	27.7671	81.8347	137.872	40.5885		Col8a2	78.8186	29.6152	21.1814	7.07234	4.17722e-05
Col7a1	13379.9	18301.2	17182.2	3913.4	3890.58	2029.56		Col7a1	68.3846	93.5377	87.8185	20.0014	19.8848	10.3731		Tgfbi	53.537	6.34606	46.463	16.4452	0.570609
Col8a1	156.928	196.157	188.546	40.7499	39.4626	51.5625		Col8a1	69.9107	87.3872	83.9967	18.154	17.5804	22.9709		Hmcn1	53.1731	17.0464	46.8269	4.17068	0.618602
Col8a2	381.619	786.882	497.762	140.985	202.719	104.08		Col8a2	54.1548	111.665	70.6363	20.0069	28.7674	14.7697		Col18a1	52.5674	0.982614	47.4326	8.76966	0.528296
Col15a1	0	0	0	6264.25	11350.6	8133.02		Col15a1	0	0	0	72.9875	132.251	94.7614		Col4a4	48.3754	7.44639	51.6246	24.6857	0.883118
Col17a1	115178	156362	139816	67.9165	157.31	39.1493		Col17a1	83.9446	113.961	101.902	0.0494994	0.114652	0.028533		Fras1	47.0586	81.5079	52.9414	40.5753	0.935893
Col18a1	3479.16	3361.72	3465.48	2478.25	3607.31	3214.06		Col18a1	53.2362	51.4393	53.0269	37.9208	55.1971	49.1798		Col4a3	42.5789	11.5198	57.4211	14.8487	0.472196
Col28a1	0	0	0	11.7097	20.0016	0		Col28a1	0	0	0	110.778	189.222	0		Matn2	41.8089	3.83	58.1911	9.67422	0.0462946
Nid1	0	0	0	2014.55	2429.38	3286.15		Nid1	0	0	0	78.1834	94.2829	127.534		Ntn4	36.3825	10.0995	63.6175	4.28316	0.0180527
Nid2	0	0	0	113.819	141.633	73.0468		Nid2	0	0	0	103.945	129.346	66.7097		Lamb2	32.7044	6.63036	67.2956	6.82041	3.0112e-05
Hspg2	1150.21	1370.84	1506.48	7074.09	11414.4	6905.55		Hspg2	11.7282	13.9779	15.361	72.1316	116.388	70.4131		Lamc1	28.1542	4.0904	71.8458	4.93602	3.07179e-12
Acan	0	0	0	16.862	40.5437	26.2587		Acan	0	0	0	60.4631	145.38	94.1571		Thbs2	18.2151	0.418409	81.7849	3.43356	9.41209e-98
Agrn	11892.6	17588.7	16320.6	431.387	358.407	301.736		Agrn	76.0828	112.524	104.411	2.75979	2.2929	1.93035		Col4a2	16.8202	2.98691	83.1798	13.4796	2.44178e-19
Colq	0	0	0	37.0028	62.7077	140.842		Colq	0	0	0	46.1473	78.2046	175.648		Tnc	13.7643	2.98389	86.2357	46.6326	3.47614e-06
Efemp1	875.585	1255.86	1216.12	10144.9	6658.36	11323.7		Efemp1	8.34567	11.9702	11.5915	96.6961	63.4644	107.932		Hspg2	13.689	1.83355	86.311	26.0618	1.04284e-17
Egfl6	394.102	541.123	471.366	0	0	0		Egfl6	84.0548	115.412	100.534	0	0	0		Col6a6	13.2348	13.9289	86.7652	48.829	0.0331443
Egflam	0	0	0	792.047	528.69	479.817		Egflam	0	0	0	131.967	88.0879	79.9449		Efemp1	10.6358	1.99234	89.3642	23.1227	8.93645e-22
Emilin3	21.3992	31.5655	22.6255	9.83619	4.86525	1.43229		Emilin3	69.9901	103.241	74.001	32.1711	15.9127	4.68457		Col6a1	8.19361	2.4219	91.8064	16.1035	1.21223e-27
Fbln1	224.692	243.505	214.943	2771	3770.57	5065.06		Fbln1	5.48486	5.9441	5.24687	67.6416	92.0417	123.641		Col4a1	6.72264	0.721032	93.2774	11.9916	3.69124e-80
Fras1	0	40.5842	0	9.3678	28.6509	7.63888		Fras1	0	141.176	0	32.5868	99.6648	26.5726		Lama4	6.20405	1.34985	93.796	15.2802	5.94878e-44
Frem1	0	0	0	647.315	706.542	338.498		Frem1	0	0	0	114.748	125.247	60.0048		Lamb1	6.12289	1.56323	93.8771	17.0422	1.9131e-35
Frem2	2127.44	3086.65	3789.78	9.3678	0	3.34201		Frem2	70.7842	102.699	126.094	0.311686	0	0.111196		Fbln1	5.55861	0.354416	94.4414	28.0767	9.61116e-38
Frem3	10.6996	0	0	0	0	0		Frem3	300	0	0	0	0	0		Ntng1	3.79746	6.5774	96.2025	29.9653	0.00100652
Hmcn1	617.011	1091.26	1202.92	786.427	840.607	936.718		Hmcn1	33.8091	59.7958	65.9143	43.0923	46.0611	51.3275		Col6a2	1.66761	0.361079	98.3324	25.1178	9.24562e-74
Matn2	419.068	502.793	475.136	576.12	596.263	772.005		Matn2	37.6252	45.1423	42.6592	51.7258	53.5344	69.313		Sparc	1.47574	0.235869	98.5243	34.3578	3.29413e-68
Mmrn2	0	0	0	0	0	3.81944		Mmrn2	0	0	0	0	0	300		Lamc3	0.232943	0.40347	99.7671	36.1828	1.43497e-20
Npnt	768.589	940.2	1038.89	1.87356	9.18991	0		Npnt	83.5803	102.242	112.974	0.203741	0.999359	0		Col6a3	0.0521644	0.0903514	99.9478	34.7456	2.28002e-20
Ntn1	0	0	0	2593.94	2970.5	4114.02		Ntn1	0	0	0	80.4036	92.0757	127.521		Mmrn2	0	0	100	173.205	0.664886
Ntn3	0	0	0	15.9253	32.9756	31.5104		Ntn3	0	0	0	59.4143	123.026	117.56		Col28a1	0	0	100	95.0702	0.238738
Ntn4	96.2965	142.045	171.577	231.853	227.586	257.335		Ntn4	25.6405	37.8217	45.6852	61.7346	60.5984	68.5196		Col6a5	0	0	100	156.686	0.0254323
Ntn5	0	0	0	61.3591	66.4917	41.5364		Ntn5	0	0	0	108.672	117.763	73.5647		Col6a4	0	0	100	23.5052	0.00259659
Ntng1	12.4829	0	0	139.112	73.5193	103.602		Ntng1	11.3924	0	0	126.959	67.0967	94.5517		Ntn3	0	0	100	35.2543	0.000319981
Papln	322.772	741.789	575.066	0	8.64933	0		Papln	58.7471	135.012	104.667	0	1.57425	0		Acan	0	0	100	42.7588	0.000310017
Smoc1	82.0304	72.1497	45.2511	14.0517	23.7857	9.5486		Smoc1	99.7059	87.6961	55.0016	17.0795	28.9109	11.6061		Colq	0	0	100	67.4455	1.40762e-06
Smoc2	8272.58	9442.59	8842.82	940.995	968.185	1852.43		Smoc2	81.8538	93.4305	87.4961	9.31076	9.57979	18.329		Ntn5	0	0	100	23.3404	5.58402e-07
Sparc	1433.75	1981.86	1762.91	105114	159528	81090.1		Sparc	1.22574	1.69433	1.50714	89.8637	136.384	69.3254		Nid2	0	0	100	31.5037	2.93267e-09
Tgfbi	19123.8	24098	20808	13996.9	15531	26041.4		Tgfbi	47.9697	60.447	52.1943	35.1096	38.9576	65.3219		Frem1	0	0	100	35.0324	6.13023e-16
Thbs2	4574.08	4369.56	4491.17	20176.4	19230.7	20914.8		Thbs2	18.6048	17.7729	18.2675	82.0659	78.2195	85.0694		Thbs4	0	0	100	17.4158	1.22797e-16
Thbs4	0	0	0	392.511	480.038	558.593		Thbs4	0	0	0	82.2792	100.627	117.094		Egflam	0	0	100	27.9822	4.36008e-17
Tinagl1	64.1977	83.4231	54.6784	14.5201	15.6769	10.5035		Tinagl1	79.2565	102.992	67.5043	17.9261	19.3542	12.9673		Nid1	0	0	100	25.167	1.30581e-24
Tnc	217.559	275.071	337.498	2417.83	2118.01	665.06		Tnc	10.822	13.6828	16.7881	120.27	105.356	33.082		Ntn1	0	0	100	24.5378	6.37914e-26
Vwa1	403.019	577.197	326.185	14.9885	21.0827	15.7552		Vwa1	89.0172	127.489	72.0465	3.3106	4.65668	3.47995		Lama2	0	0	100	15.6487	1.79965e-29
Vwa2	925.516	1269.38	927.647	0	6.487	0		Vwa2	88.735	121.704	88.9393	0	0.621949	0		Col15a1	0	0	100	29.9771	7.60302e-31

## Sheet: Figure 3
Z-scored rlog values used for hierarchical clustering
	Basal_1	Basal_2	Basal_3	Lower_isthmus_1	Lower_isthmus_2	Lower_isthmus_3	Upper_bulge_1	Upper_bulge_2	Upper_bulge_3	Mid_bulge_1	Mid_bulge_2	Mid_bulge_3	Hair_germ_1	Hair_germ_2	Hair_germ_3	Hair_germ_4
Abi3bp	1.07633	1.05271	1.14201	1.17371	1.12236	1.00174	1.42984	1.3429	1.57058	0.655666	0.677061	0.844074	1.41743	1.41883	1.41389	1.52946
Adamtsl1	0.135012	0.221956	0.326403	-0.125188	0.0715425	0.253766	0.313434	0.360451	0.326765	-0.574508	-0.560412	-0.0247344	0.289002	0.0383636	0.158752	0.295716
Adamtsl2	-0.961716	-0.989981	-1.00152	-1.0767	-1.08931	-1.07027	-1.13585	-1.14005	-1.10936	-1.00545	-0.989656	-0.663801	-0.599195	-0.440251	-0.663469	-0.560376
Adamtsl3	-0.965111	-0.992854	-1.00469	-1.069	-1.08546	-1.07832	-1.13025	-1.12698	-1.10183	-0.728376	-0.705185	-0.732736	-1.22089	-1.27829	-1.27935	-1.26205
Adamtsl4	0.91965	1.02779	0.936245	1.03595	0.974496	0.874611	0.977474	1.0175	0.959299	1.38474	1.43265	1.35626	0.720467	0.62654	0.585542	0.645333
Adamtsl5	0.9091	0.820327	0.897458	0.686341	0.611127	0.589391	0.482659	0.412369	0.562346	0.571376	0.646758	0.650348	0.520138	0.536395	0.533283	0.466127
Aebp1	0.367264	0.305821	0.237761	0.491334	0.3966	0.52892	0.576407	0.549691	0.446711	0.522652	0.570252	0.507939	0.453269	0.355503	0.467334	0.470436
Agrn	1.87889	1.90138	1.9097	1.88539	1.87331	1.80371	1.87418	1.81782	1.82542	1.83767	1.89186	1.92266	1.8688	1.74825	1.82045	1.84634
Bglap3	-0.927014	-0.954615	-0.966558	-1.03054	-0.839363	-0.606733	-1.09157	-1.08938	-0.801033	-0.748826	-0.939534	-0.962608	-0.945009	-1.23857	-1.23857	-1.22118
Bmper	-0.605409	-0.631373	-0.644431	-0.4669	-0.441196	-0.708079	-0.486618	-0.446093	-0.391487	-0.354726	-0.454682	-0.276272	-0.838951	-0.401829	-0.424801	-0.873382
Cilp	-0.579461	-0.155323	0.0399881	-0.355111	-0.367195	-0.134232	0.132586	0.0759386	0.099076	0.256532	0.104232	0.214988	0.425295	0.536241	0.343284	0.640546
Cilp2	-0.324575	-0.499078	-0.21963	-0.0242586	-0.0911973	-0.285174	-0.282477	-0.0699508	-0.383826	-0.248377	-0.259659	-0.270914	-0.229012	-0.181836	-0.166243	-0.270906
Coch	-0.671863	-0.698521	-0.404805	-0.346588	-0.325463	-0.773358	-0.46831	-0.588671	-0.267463	-0.713647	-0.699345	-0.721418	-0.440615	-0.0949623	-0.245076	-0.298629
Col26a1	-1.25348	-1.28291	-1.29362	-1.37196	-1.38882	-1.37299	-1.43351	-1.37227	-1.40169	-1.27966	-1.26283	-1.28792	-1.41167	-1.58569	-1.59123	-1.57541
Colq	-1.37433	-1.40424	-1.41461	-1.49553	-1.5126	-1.49825	-1.5566	-1.5501	-1.52396	-1.39876	-1.38135	-1.36273	-1.65604	-1.71193	-1.72074	-1.70522
Creld1	0.52312	0.486257	0.503461	0.480484	0.48974	0.695626	0.227107	0.236231	0.261973	0.258297	0.174191	0.20031	0.0947677	-0.00340888	0.104165	0.268736
Creld2	0.783736	0.657922	0.71255	0.821473	0.812484	1.0808	0.590935	0.667942	0.723316	0.563165	0.547143	0.544087	0.50254	0.298137	0.544972	0.408113
Crim1	1.49092	1.43023	1.43488	1.52574	1.53501	1.51619	1.36498	1.38429	1.40809	1.42378	1.4164	1.42972	1.24284	1.18118	1.21509	1.26594
Crispld1	0.206905	0.129442	0.0665005	0.63617	0.569553	0.571992	0.760154	0.860182	0.688567	0.684185	0.651999	0.611201	0.19197	0.404358	0.262075	0.0854494
Crispld2	0.671587	0.434875	0.3605	-0.114008	0.217407	0.304464	-0.372566	-0.974241	-0.912619	-0.857602	-0.840808	-0.870725	0.660509	0.630279	0.557507	0.751374
Ctgf	1.23974	1.40154	1.15969	1.69313	1.76518	1.45904	1.632	1.68959	1.56767	1.7467	1.86367	1.72785	1.32749	1.29775	1.32323	1.25575
Cthrc1	-1.33542	-1.36518	-1.37566	-1.45611	-1.4727	-1.45795	-1.51695	-1.5107	-1.48494	-1.36077	-1.34355	-1.29568	-1.61487	-1.67124	-1.67902	-1.6634
Cyr61	2.06368	1.93868	1.99092	1.82736	1.80369	1.59131	1.74809	1.7216	1.75969	1.83549	1.92429	1.83613	2.01516	1.88829	2.02674	2.07334
Ddx26b	1.13456	1.14743	1.13438	1.0162	1.13058	1.199	1.05778	1.02123	1.14439	0.898136	1.00455	1.02161	1.15551	1.13678	1.08925	1.19292
Dpt	-0.935819	-0.965248	-0.482923	-0.593071	-0.607409	-1.03315	-1.1325	-0.720459	-1.11176	-1.03103	-1.01418	-1.04224	-0.128921	0.51182	0.329552	0.157738
Ecm1	1.4129	1.41745	1.32459	1.36516	1.34253	1.26913	1.28944	1.28828	1.2701	1.65217	1.67733	1.61859	1.2261	1.11193	1.14099	1.18562
Ecm2	-0.938198	-0.965796	-0.977734	-1.04095	-0.88795	-1.05072	-1.10221	-1.09916	-1.07407	-0.964089	-0.948765	-0.971808	-0.90312	-0.957892	-1.25031	-0.998734
Edil3	-1.22092	-1.24994	-1.26091	-1.33382	-1.35134	-1.34124	-1.39534	-1.38886	-1.36394	-1.24331	-1.22665	-1.25151	-1.49258	-1.54848	-1.36554	-1.53856
Efemp1	0.990334	1.0003	1.02324	0.741797	0.755766	0.728745	0.720381	0.743137	0.749564	0.284292	0.259959	0.376565	0.621018	0.512496	0.61589	0.697848
Efemp2	-0.460193	0.0181135	0.0176582	-0.176308	-0.0728997	0.0541375	0.303235	0.259504	0.229666	0.385336	0.288329	0.281998	0.338625	0.138531	0.238836	0.255143
Egfl6	0.811548	0.808507	0.803745	0.909415	0.910496	0.819954	0.93184	1.01909	0.983031	1.02548	1.02316	1.00179	0.583048	0.500537	0.376596	0.401742
Egflam	-0.606154	-0.632945	-0.64553	-0.335033	-0.723919	-0.701883	-0.0508521	-0.0463152	-0.203176	0.293642	0.19542	0.0762898	-0.203093	-0.001211	-0.102712	-0.134888
Eln	-0.761605	-0.788571	-0.59976	-0.863182	-0.877199	-0.86687	-0.50039	-0.36368	-0.898079	-0.797656	-0.783018	-0.805389	-0.461073	-0.386339	-0.513386	-0.372434
Emid1	-0.615034	-0.165259	-0.654508	0.135365	0.0993206	0.174813	0.172458	0.270163	0.0208901	0.152019	0.119429	0.0107624	-0.853388	-0.400942	-0.907782	-0.890436
Emilin1	-0.892895	-0.920401	-0.932417	-0.996755	-0.795576	-1.00294	-1.05748	-1.05668	-1.0303	-0.923564	-0.908377	-0.931373	-0.697993	-0.690277	-0.799339	-0.81976
Emilin2	-0.98452	-1.01274	-1.0243	-1.09692	-1.11081	-1.09505	-1.15674	-1.15833	-1.1294	-1.02244	-1.00666	-1.03077	-0.69228	-0.56372	-0.712345	-0.746895
Emilin3	-0.0718285	-0.0695311	-0.111654	-0.192338	-0.0850497	0.0173253	-0.0603361	-0.0482835	-0.126359	0.429251	0.421718	0.184651	-0.364561	-0.394957	-0.493094	-0.322292
Fbln1	0.716956	0.65626	0.654236	1.06534	1.04027	0.9929	1.20261	1.25684	1.17339	1.12616	1.13113	1.04273	1.12615	0.988245	1.1837	1.06168
Fbln2	0.251169	0.18812	0.17485	0.0301228	-0.0214267	0.0842168	0.412858	0.415349	0.317767	0.596965	0.655765	0.586692	0.404941	0.371108	0.386449	0.429174
Fbln5	-0.715986	-0.742378	-0.75513	-0.809123	-0.825208	-0.822928	-0.688027	-0.669441	-0.844626	-0.696327	-0.634556	-0.653049	-0.727432	-1.01409	-1.01052	-0.784479
Fbln7	-0.0532939	-0.0577089	-0.0932302	0.328154	0.292004	0.205771	-0.129314	-0.237222	-0.185064	-0.350566	-0.351123	-0.289908	-0.360601	-0.451042	-0.867335	-0.849452
Fbn1	-1.03259	-1.06185	-1.07278	-1.16472	-1.17227	-1.13799	-1.22095	-0.730546	-1.19634	-1.10061	-1.08391	-1.11058	-0.501133	-0.358016	-0.276146	-0.298077
Fbn2	-0.268841	-0.741263	-0.753278	0.150894	-0.0711766	0.521845	0.193023	0.0931087	0.0668574	-0.288421	-0.242461	-0.340294	-0.958691	-0.425026	-1.01472	-0.997955
Fgg	-1.0036	-1.0316	-1.04327	-1.11022	-1.12638	-1.11731	-1.17126	-0.956921	-1.14261	-1.03103	-1.01535	-1.03895	-0.848531	-1.31967	-0.900838	-1.30409
Fgl1	-1.02095	-1.04895	-1.06061	-1.12637	-1.14321	-1.13595	-0.948815	-0.930314	-0.924952	-1.04536	-1.02965	-1.0532	-1.28011	-1.33703	-1.33937	-1.32226
Fgl2	-0.716059	-0.185432	-0.240126	-0.428664	-0.354127	-0.15608	-0.356912	-0.448662	-0.17778	-0.804084	-0.421497	-0.814223	0.286034	0.315693	0.216776	0.298975
Fn1	0.777754	0.760888	0.87369	0.594037	0.715105	0.740898	1.34482	1.18619	1.33482	0.455313	0.543531	0.500356	1.43902	1.43186	1.42862	1.46939
Fndc1	-0.286796	-0.199338	-0.222014	-0.604803	-0.619501	-0.357842	-0.434304	-0.391193	-0.364666	-0.348411	-0.376926	-0.223688	-0.43821	-0.80479	-0.601805	-0.417415
Fndc7	-1.3488	-1.43817	-1.44839	-1.53191	-1.54857	-1.53238	-1.59271	-1.58742	-1.55996	-1.43484	-1.41725	-1.4434	-1.6921	-1.74825	-1.75737	-1.74208
Fras1	-0.626512	0.0428157	-0.666754	-0.100886	0.117107	-0.00204655	0.833426	0.825701	0.833302	-0.765727	-0.152202	-0.0351039	0.953473	0.829368	0.88297	0.953767
Frem1	-0.762973	-0.791184	-0.802869	-0.620942	-0.896109	-0.0621855	0.147615	0.149194	0.0707604	-0.844263	-0.82865	-0.854183	-0.0102419	-0.111009	0.0896122	0.117795
Frem2	1.29737	1.31217	1.39608	1.14664	1.16636	1.07851	1.12367	1.19201	1.0419	1.02231	0.962887	0.998218	0.990824	0.861827	0.956499	0.901779
Frem3	-0.814295	-1.018	-1.02976	-0.828425	-0.863839	-1.10418	-1.15601	-1.15228	-1.12726	-1.01528	-0.999714	-1.02309	-1.24743	-1.30461	-1.30625	-1.28903
Gas6	1.74652	1.71832	1.71567	1.71794	1.71746	1.72947	1.47446	1.48596	1.56756	1.44066	1.44611	1.47159	1.25556	1.16269	1.2708	1.19158
Gldn	-0.845296	-0.872942	-0.884904	-0.714595	-0.59175	-0.950795	-0.800615	-0.817219	-0.989186	-0.888996	-0.87379	-0.897255	-0.389509	-0.40369	-0.413094	-0.388527
Hmcn1	1.01634	1.07674	1.13015	1.18307	1.17448	0.965451	1.28411	1.19562	1.24105	1.47652	1.47082	1.46027	1.44738	1.43442	1.38083	1.44168
Igfals	0.0633276	-0.0354154	-0.0253994	-0.174458	-0.212363	-0.0285996	-0.0126943	0.0104765	0.0903537	0.0328508	-0.0385218	0.0263074	-0.0665544	-0.129558	0.129577	-0.133936
Igfbp2	0.0607873	0.13658	0.048468	0.472691	0.501653	0.752744	-0.223714	-0.2994	-0.181861	-0.34128	-0.434463	-0.784376	-0.151573	-0.203537	-0.210939	-0.961037
Igfbp3	1.90936	1.8543	1.84777	1.76982	1.89525	1.49809	1.22983	1.22566	1.60952	1.51537	1.42936	1.40029	1.36088	1.4541	1.27632	1.39783
Igfbp4	1.04815	0.996496	0.946827	1.58897	1.54755	1.47976	1.33773	1.40718	1.24299	1.16587	1.1341	1.17881	0.926067	0.82965	0.879572	0.792696
Igfbp5	0.583854	0.493701	0.6924	0.233948	0.00764592	0.142886	0.732705	0.844519	0.619638	1.20342	1.01938	1.37594	0.275473	0.0192831	0.275665	0.183
Igfbp6	0.165243	0.153528	-0.016128	0.103442	-0.219115	0.19103	-0.0762125	-0.04601	0.0339898	0.603538	0.626781	0.535225	-0.188543	0.0603751	-0.237158	0.0129674
Igfbp7	0.906512	0.792562	0.792302	0.778915	0.720518	0.752783	0.878264	1.01523	0.839581	1.07124	0.99428	0.816798	0.465118	0.473035	0.487162	0.439819
Igsf10	0.143145	0.396054	0.311924	0.294908	0.202345	0.274715	0.405265	0.401189	0.437308	0.509962	0.581388	0.577985	0.595564	0.576784	0.634562	0.709079
Kcp	-1.1622	-1.19097	-1.20211	-1.27295	-1.29031	-1.28075	-1.33445	-1.32855	-1.30369	-1.18515	-1.16878	-1.19324	-1.43035	-1.48649	-1.32069	-1.31891
Lama1	0.867717	0.772865	0.845743	0.160576	0.570098	-0.941916	-0.123767	-0.133131	0.13838	-0.278628	-0.983812	-1.01577	-1.11675	-1.1957	-1.17692	-1.1631
Lama2	-1.01622	-1.04681	-1.05699	-1.18171	-0.381147	-0.206589	-1.23065	-1.27416	-1.21283	-1.14691	-1.12869	-1.16068	0.272204	0.627025	0.480955	0.382137
Lama3	1.71507	1.66526	1.67511	1.60755	1.64858	1.55813	1.44566	1.45805	1.49125	1.46395	1.43077	1.43181	1.60577	1.45323	1.58912	1.62827
Lama4	0.580506	0.426989	0.565855	0.84568	0.825545	0.882242	0.523009	0.576436	0.534833	0.231195	0.296072	0.219156	0.2752	0.336384	0.263211	0.292303
Lama5	1.68476	1.73208	1.68249	1.75031	1.74419	1.60276	1.7049	1.67452	1.63372	1.53983	1.58297	1.559	1.74224	1.65085	1.69515	1.69943
Lamb1	0.535786	0.555229	0.609988	0.55896	0.577827	0.476465	1.01068	1.02274	1.07917	0.500871	0.570259	0.553087	1.22536	1.07392	1.21687	1.16285
Lamb2	1.27035	1.28201	1.31941	1.29971	1.30032	1.33046	1.13528	1.05062	1.13966	1.07419	1.11236	1.13758	1.14764	1.10823	1.05559	1.14772
Lamb3	1.79462	1.79276	1.7911	1.78222	1.78908	1.66622	1.61258	1.62334	1.61766	1.66604	1.68937	1.70266	1.52261	1.42198	1.40149	1.50967
Lamc1	1.2427	1.20865	1.26673	1.13031	1.15833	1.13619	1.03872	1.05519	1.0892	0.987362	0.992632	0.984858	1.12801	0.924164	1.1251	1.0938
Lamc2	1.62674	1.5741	1.60966	1.45944	1.46101	1.42087	1.38142	1.392	1.41372	1.4129	1.413	1.39313	1.59917	1.39979	1.58715	1.59367
Lamc3	-1.06751	-1.09869	-0.549298	-1.24347	-1.23479	-1.1602	-0.74935	-1.34166	-1.27388	-1.21482	-1.19586	-1.22994	0.425445	0.799825	0.419747	0.687465
Lgi2	-1.32913	-1.35916	-1.36949	-1.44895	-1.46655	-1.27431	-1.51036	-1.50302	-1.47787	-1.35339	-1.33619	-1.3618	-1.60945	-1.6654	-1.6738	-1.658
Lgi3	-0.848555	-0.875684	-0.520363	-0.947761	-0.963937	-0.668669	-0.767357	-0.899694	-0.847144	-0.875045	-0.860154	-0.714209	-1.09698	-1.15487	-1.15366	-1.13587
Lgi4	-0.847889	-0.875125	-0.88732	-0.949239	-0.964698	-0.957032	-1.01009	-1.00925	-0.983279	-0.484872	-0.862764	-0.885387	-0.716147	-0.704235	-0.77053	-0.687057
Ltbp1	0.869726	0.893452	0.810631	1.04004	1.13491	0.976465	1.18254	1.23497	1.13029	1.16752	1.0879	1.04416	1.00057	0.702103	0.908361	0.791679
Ltbp2	0.891018	1.04409	0.889226	0.676098	0.647181	0.420794	0.878842	0.762978	0.824262	1.49018	1.58281	1.47125	1.07906	0.998362	0.93906	1.02039
Ltbp3	1.34255	1.37468	1.33806	1.48939	1.49706	1.42587	1.40043	1.35215	1.38783	1.47205	1.49446	1.47062	1.35702	1.21182	1.26926	1.30275
Ltbp4	1.64015	1.66634	1.65435	1.50636	1.49962	1.46386	1.54994	1.46477	1.50051	1.5598	1.57677	1.56578	1.60604	1.45038	1.48758	1.53397
Matn2	0.807252	0.770047	0.785979	0.810826	0.777267	0.93253	0.607023	0.663651	0.610886	0.852213	0.832542	0.851294	0.565035	0.394311	0.515416	0.552278
Matn4	-1.03743	-1.06551	-1.07712	-1.14341	-0.935119	-1.15292	-1.20481	-1.0261	-1.17547	-1.06157	-1.04579	-1.06944	-1.29761	-1.35442	-1.35711	-1.09996
Mfap1a	0.973229	0.938065	0.922581	0.928139	0.933232	1.06419	0.739711	0.730413	0.775498	0.771702	0.820497	0.848422	0.586719	0.522169	0.598159	0.644084
Mfap1b	0.84456	0.812335	0.785619	0.782742	0.805027	0.972974	0.617501	0.619984	0.691355	0.666236	0.708634	0.732359	0.499071	0.444501	0.473901	0.535466
Mfap2	-0.602888	-0.630866	-0.0486652	-0.0959564	-0.102116	0.0385877	0.552798	0.597962	0.607855	-0.202042	-0.354415	0.126488	0.534107	0.407201	0.406124	0.405808
Mfap3	0.929995	0.896437	0.838002	0.816615	0.797745	0.971604	0.614017	0.619186	0.649635	0.672425	0.658114	0.680967	0.469613	0.30623	0.37727	0.427047
Mfap4	-0.682294	-0.708572	-0.556834	-0.604892	-0.650621	-0.624633	-0.836417	-0.725388	-0.641969	-0.710462	-0.696363	-0.717706	-0.623639	-0.595942	-0.749637	-0.792226
Mfge8	0.41537	0.356349	0.455776	0.276226	0.228816	0.81075	0.500653	0.433378	0.388362	0.891724	0.890931	1.03484	0.677961	0.632559	0.648711	0.737469
Mgp	-0.110284	-0.549975	-0.56255	0.384499	0.084559	0.0724567	0.199565	0.337971	0.237704	0.103156	0.0932194	-0.0373986	0.344984	0.191441	0.424329	0.395025
Mmrn2	-1.36854	-1.39843	-1.40881	-1.48965	-1.50666	-1.49226	-1.55069	-1.54423	-1.51814	-1.3451	-1.37572	-1.40158	-1.64991	-1.70587	-1.71453	-1.69899
Ndnf	-0.396881	-0.88203	-0.456075	-0.96587	-0.745036	-0.959537	-1.02485	-1.03058	-0.99966	-0.899972	-0.88468	-0.908343	-0.473004	-0.420398	-0.348811	-0.364121
Nell1	-1.43733	-1.46754	-1.4777	-1.55998	-1.57762	-1.56329	-1.62129	-1.61372	-1.58776	-1.46027	-1.44256	-1.45067	-1.72283	-1.77812	-1.78843	-1.77312
Nell2	-1.054	-1.08216	-1.09371	-1.16048	-1.17748	-1.17	-1.02766	-1.07838	-1.04505	-1.0778	-1.06194	-1.08569	-1.31518	-1.37188	-1.37493	-1.35795
Nid1	-0.818028	-0.846234	-0.857891	-0.24981	-0.212151	-0.154963	-0.599355	-1.01498	-0.976312	-0.887754	-0.872125	-0.897212	-0.021123	-0.083108	0.0380857	-0.0163818
Nid2	-1.00555	-1.03367	-1.04527	-1.11441	-1.12985	-1.11842	-1.17505	-1.17352	-1.14674	-1.03634	-1.0206	-1.04441	-0.818613	-0.772152	-1.32381	-0.817079
Nov	-1.05915	-1.08841	-1.09933	-1.18904	-1.19786	-1.16646	-1.24595	-1.25772	-1.22044	-1.12134	-1.10464	-1.13107	-0.425314	-0.445176	-0.378413	-0.438361
Npnt	1.02416	0.992878	1.04842	0.807655	0.768208	0.810696	1.14962	1.14389	1.11268	1.2849	1.19068	1.27863	1.0968	0.849201	1.05259	0.961065
Ntn1	-0.77042	-0.797149	-0.809677	-0.866716	-0.882622	-0.87836	-0.808966	-0.840583	-0.901619	-0.649588	-0.783194	-0.662162	-0.671462	-0.726998	-0.773261	-0.903231
Ntn3	-0.602943	-0.628891	-0.64196	-0.347569	-0.355583	-0.70557	-0.39884	-0.325297	-0.459155	-0.276311	-0.348395	-0.333182	-0.836319	-0.895973	-0.599421	-0.737982
Ntn4	0.358953	0.368687	0.441112	0.466339	0.326667	0.471111	0.222499	0.305893	0.283187	0.185181	0.258739	0.316831	0.156869	0.288555	0.246071	0.171987
Ntng1	-0.836841	-1.06608	-1.07769	-1.1439	-1.16085	-1.15355	-0.987662	-1.00713	-1.17597	-1.06199	-1.04621	-1.06986	-1.29819	-1.35497	-1.3577	-1.34066
Ntng2	-0.0219266	-0.00400331	0.0298533	-0.162744	-0.290191	-0.0784573	-0.851547	-0.797877	-0.827843	-0.732759	-0.718332	-0.740654	-0.929402	-0.489328	-0.71869	-0.585255
Otogl	-0.967963	-0.99596	-1.00765	-0.475966	-0.521181	-1.0792	-0.723065	-0.790889	-1.10953	-1.00135	-0.985735	-1.00944	-1.22491	-1.28387	-1.28367	-1.26668
Papln	0.720782	0.849032	0.814377	0.300703	0.471701	0.615224	0.473988	0.473936	0.53167	0.765298	0.865182	0.989604	0.539413	0.357867	0.416601	0.481031
Pcolce	-0.627942	-0.654523	-0.158837	-0.311849	-0.318244	-0.726958	-0.608327	-0.797335	-0.766838	-0.166523	-0.212996	-0.151574	-0.154633	-0.0691909	-0.099528	-0.0682752
Pcolce2	-0.727344	-0.754931	-0.0947594	-0.844571	-0.852582	-0.825022	-0.127627	-0.295503	-0.222821	0.2438	0.202269	0.269976	-0.972642	-1.03841	-0.276072	-0.366366
Postn	1.82213	1.79028	1.75209	1.98669	1.96597	2.11696	2.05271	2.09654	2.00021	2.23907	2.23181	2.20896	1.6357	1.54581	1.60792	1.59567
Pxdn	0.446514	0.259059	0.497084	0.616877	0.595917	0.601509	0.886972	0.869274	0.875741	0.474083	0.522022	0.568555	0.885497	0.737921	0.865037	0.767083
Rspo1	-0.772293	-0.800041	-0.811986	-0.889818	-0.89844	-0.871809	-0.403636	-0.588252	-0.52709	-0.416515	-0.477938	-0.39725	-0.12904	-0.0210471	0.0614628	-0.0823909
Rspo2	-1.32173	-1.35162	-1.36203	-1.44012	-1.45781	-1.44229	-1.5016	-1.49416	-1.46914	-1.34483	-1.32768	-1.35322	-1.60109	-1.65658	-1.5234	-1.64906
Rspo3	0.525348	0.622093	0.455328	-0.0991264	0.092449	-0.0613922	-0.298755	-0.20565	0.0215282	-0.725224	-0.320523	-0.51439	-0.885255	-0.434284	-0.25297	-0.13896
Rspo4	-1.2434	-1.27257	-1.28344	-1.35759	-1.37519	-1.36434	-1.41913	-1.41234	-1.38746	-1.26592	-1.24916	-1.27416	-1.5166	-1.57259	-1.57924	-1.44833
Sbspon	-0.839801	-0.866909	-0.879182	-0.939155	-0.809011	-0.69942	-0.601726	-0.612498	-0.652644	-0.797328	-0.852239	-0.874658	-1.08778	-1.14587	-1.14436	-1.12656
Slit1	-1.14141	-0.897212	-1.18129	-1.25234	-1.26925	-0.904085	-1.31362	-1.30865	-1.28328	-1.16613	-1.14982	-1.17425	-1.40831	-1.46494	-1.46944	-1.45289
Slit2	-0.732557	-0.759627	-0.500033	-0.653448	-0.517197	-0.634193	-0.602188	-0.903506	-0.57061	-0.587198	-0.597071	-0.785221	-0.481656	-0.217495	-0.152811	-0.0942076
Slit3	0.648126	0.659838	0.547397	0.798243	0.800356	0.78002	0.247054	0.314008	0.407149	0.605021	0.558898	0.590256	0.557581	0.54875	0.438761	0.575821
Smoc1	0.264558	0.157832	0.0830538	-0.191168	-0.272498	-0.105968	-0.091146	0.054482	0.0165804	0.393935	0.363503	0.390127	0.0606413	0.0267883	0.264213	0.146359
Smoc2	1.68892	1.64159	1.65425	1.59892	1.62014	1.46137	1.262	1.33264	1.29783	0.823359	0.752547	0.86278	1.17257	1.01176	1.13877	1.12127
Sned1	-0.814324	-0.0520145	-0.854637	-0.963675	-0.961186	-0.90465	-1.01459	-1.05123	-0.165915	-0.0175261	0.0402337	0.160691	0.28404	0.493153	0.235054	0.405279
Sparc	1.18996	1.19121	1.19105	0.699156	0.572447	0.639908	1.0505	1.00049	0.988656	1.5028	1.47296	1.52109	0.982672	0.913925	1.07063	1.00603
Sparcl1	-0.62367	-0.88872	-0.900795	-0.775543	-0.980391	-0.969691	-1.02614	-1.02685	-0.999621	-0.895096	-0.880005	-0.902962	-0.599339	-0.663456	-0.629816	-0.572392
Spon1	-1.09342	-1.125	-1.13457	-1.27758	-1.26609	-1.18187	-1.32296	-0.683854	-1.30756	-1.25493	-1.23541	-1.27114	0.491237	0.917945	0.726979	0.888864
Spon2	0.388158	0.377696	0.27568	0.576025	0.519968	0.517391	0.534231	0.584635	0.495732	0.781645	0.69992	0.559353	-0.716077	-0.00438819	0.0175001	-0.752425
Spp1	-1.08631	-1.1182	-1.1276	-1.25287	-1.25001	-1.17461	-1.30317	-1.34059	-1.28332	-1.20924	-1.19097	-1.22242	0.162322	0.653629	0.699522	0.184444
Srpx	-0.928018	-0.955554	-0.967533	-1.0302	-1.04664	-1.04033	-0.825202	-0.802878	-0.728517	-0.767284	-0.938444	-0.961403	-1.18141	-1.23889	-1.23929	-1.22182
Sspo	-1.23863	-1.26777	-1.27866	-1.35259	-1.3702	-1.35945	-1.41413	-1.40738	-1.38251	-1.26115	-1.2444	-1.16454	-1.51152	-1.56753	-1.57408	-1.55791
Svep1	-1.24548	-1.27464	-1.28551	-1.35949	-1.37704	-1.36663	-1.42099	-1.41434	-1.38934	-1.26789	-1.25111	-1.27615	-1.51872	-1.57455	-1.58137	-1.29985
Tgfbi	1.97481	1.95575	1.94538	1.85222	1.87296	1.76611	1.5532	1.53503	1.57856	1.76877	1.80857	1.81213	1.38413	1.33531	1.30456	1.33542
Thbs1	2.26341	2.13693	2.29575	2.02773	2.03208	1.93043	1.96115	1.87124	2.1197	1.70678	1.73656	1.78304	2.35761	2.24744	2.39522	2.39764
Thbs2	1.5	1.40405	1.44223	1.42853	1.32397	1.36101	0.994234	1.02185	0.936393	1.04316	0.999477	0.859516	0.675897	0.838828	0.766782	0.721677
Thbs3	0.77697	0.716899	0.707367	0.445465	0.430527	0.497545	0.630058	0.522648	0.605443	0.752904	0.739026	0.522754	0.921964	0.772047	0.685906	0.653039
Thsd4	0.740027	0.800377	0.85769	0.260745	0.282063	0.502793	0.414234	0.405132	0.447505	-0.0927405	-0.167924	0.0644444	0.740413	0.693804	0.763649	0.781899
Tinagl1	0.220229	0.199971	0.133783	0.334279	0.204546	0.296526	0.0213944	0.068211	0.053691	-0.124273	-0.0160232	-0.078354	0.273627	0.133932	0.238166	0.218478
Tnc	0.674109	0.649598	0.73035	0.133079	0.0352478	0.915804	0.843307	0.853212	0.834872	1.09629	1.0004	1.12025	1.38537	1.04636	1.3846	1.30685
Tnfaip6	-0.832173	-0.28944	-0.217363	-0.370493	-0.275409	-0.918109	-0.431495	-0.533099	-0.228375	-0.214676	-0.958088	-0.989493	0.518063	0.779241	0.587021	0.71198
Tnn	-0.977105	-1.00498	-1.01674	-1.08296	-1.09896	-1.08999	-1.14395	-1.14149	-1.11563	-1.00515	-0.989592	-1.01304	-1.23395	-0.911025	-0.924787	-0.834479
Tnr	-1.31583	-1.34552	-1.35605	-1.43646	-1.45272	-1.4376	-1.49714	-1.39266	-1.46548	-1.34171	-1.32457	-1.35009	-1.59417	-1.65085	-1.65807	-1.6424
Tnxb	1.49253	1.54865	1.56009	1.21627	1.25797	1.21757	0.538886	0.46955	0.475193	0.670911	0.758608	0.60122	0.822261	0.601476	0.47234	0.676798
Tsku	0.188636	-0.00817007	0.0211436	0.105321	0.149467	0.419093	0.375901	0.37085	0.318173	0.279906	0.278994	0.374035	0.0905005	0.116343	0.124771	0.202227
Vit	0.00154247	-0.0788622	-0.669929	-0.306292	-0.156341	-0.209221	0.0683239	0.0344718	0.0199626	0.261783	0.298476	0.278107	-0.869528	-0.935496	-0.924086	-0.906725
Vwa1	0.781152	0.788951	0.674454	0.783376	0.751805	0.82138	0.595655	0.578825	0.578051	0.975361	0.990109	0.911164	0.270529	0.221159	0.255399	-0.0356367
Vwa2	1.11844	1.11665	1.0667	1.42071	1.44957	1.44067	1.55056	1.55373	1.5284	1.4477	1.42468	1.38295	1.03274	0.997658	1.01019	0.935407
Vwa5a	1.30698	1.22267	1.21561	1.21108	1.22526	1.24341	0.955212	0.912476	1.03606	0.896185	0.92765	0.930463	0.890223	0.742037	0.785042	0.865751
Vwa5b2	-0.899349	-0.831049	-0.938795	-0.905228	-0.953069	-0.899673	-1.06094	-0.994642	-1.03305	-0.923892	-0.908785	-0.931476	-1.15075	-1.20806	-1.20814	-1.04158
Vwa7	0.106721	0.0797798	-0.049387	-0.0606342	-0.13837	-0.100041	-0.247022	-0.763373	-0.403974	0.0781913	0.136084	0.190177	-0.827144	-0.890822	-0.880718	-0.862729
Vwa9	0.851406	0.796243	0.803677	0.759076	0.762253	0.922023	0.534171	0.55811	0.581655	0.559192	0.531227	0.563112	0.506617	0.464726	0.573194	0.507712
Vwf	-1.29088	-1.32028	-1.33099	-1.40684	-1.42444	-1.41322	-1.46832	-1.46112	-1.32699	-1.31297	-1.29597	-1.3213	-1.567	-1.62267	-1.63034	-1.61436
Wisp1	-1.03994	-1.06803	-1.07963	-1.14598	-1.16291	-0.987676	-1.20739	-1.20289	-1.17802	-1.06401	-1.04822	-1.07189	-1.07031	-1.35706	-1.3598	-1.0686
Wisp2	-1.3386	-1.36837	-1.37884	-1.45931	-1.47594	-1.46126	-1.52018	-1.44101	-1.4881	-1.36389	-1.34665	-1.37232	-1.61823	-1.67456	-1.68243	-1.66682
Wisp3	-1.45442	-1.48473	-1.49483	-1.57811	-1.59566	-1.58072	-1.63934	-1.6319	-1.58438	-1.47811	-1.46024	-1.48692	-1.74107	-1.79638	-1.80694	-1.79172
Col11a2	-0.604716	-0.0390971	-0.643835	-0.181651	-0.196348	-0.0629414	-0.385257	-0.278599	-0.21695	-0.643088	-0.629185	-0.346027	-0.335327	-0.900309	-0.512503	-0.874109
Col12a1	1.01267	0.987402	1.06071	0.564567	0.682292	0.897241	0.722117	0.654749	0.665949	1.25203	1.32877	1.10464	0.822544	0.757132	0.756865	0.842923
Col13a1	-1.11785	-1.1477	-1.15824	-1.24856	-1.2592	-1.2247	-1.3064	-1.31416	-1.27939	-1.17481	-1.15799	-1.18426	-1.38876	-0.677516	-0.442186	-0.469098
Col14a1	-0.768667	-0.797538	-0.808841	-0.91269	-0.911412	-0.0690871	0.383521	0.440062	0.303664	-0.877032	-0.860724	-0.00964775	0.236619	0.0318044	0.239048	0.226163
Col15a1	-0.9699	-0.999348	-1.01021	-0.618564	-1.11426	-1.06941	-0.622135	-1.18869	-1.14308	-1.05793	-1.04109	-1.06879	-0.0334005	0.609777	0.169426	0.124871
Col16a1	1.52065	1.43255	1.48394	1.0111	1.08708	1.02369	0.996346	0.952365	0.846813	1.0753	1.02559	1.04345	1.01951	1.06431	0.985309	1.01331
Col17a1	2.56389	2.56785	2.56453	2.46121	2.50038	2.38768	2.2833	2.25562	2.27787	2.41855	2.46665	2.47251	2.28	2.19126	2.18324	2.27132
Col18a1	1.48157	1.39106	1.42817	1.14696	1.09543	1.31691	1.38504	1.3615	1.29675	1.67317	1.63929	1.6255	1.52349	1.28405	1.49888	1.45485
Col1a1	-0.418768	0.35906	0.400039	0.42863	0.367483	0.431689	0.511542	0.348512	0.486572	0.351757	0.235219	0.267992	0.456926	0.438751	0.469125	0.460098
Col1a2	0.120031	0.496726	0.614361	0.478376	0.520719	0.544319	0.83558	0.805968	0.857702	0.651768	0.654739	0.662415	0.65722	0.686854	0.636294	0.717485
Col20a1	0.526187	0.621497	0.64444	0.738594	0.749461	0.596591	0.553432	0.477129	0.653811	0.456456	0.500238	0.489177	0.546496	0.364558	0.378003	0.511287
Col23a1	1.36463	1.31887	1.21605	0.636013	0.710809	1.15503	-0.0253188	-0.126174	0.0499836	0.178787	0.04912	0.0296509	0.556776	0.683103	0.62316	0.664562
Col24a1	-1.17565	-1.20485	-1.21574	-1.28892	-1.30633	-1.29168	-1.35043	-1.17758	-1.3195	-1.20039	-1.18395	-1.05217	-1.4462	-1.50277	-1.50826	-1.49184
Col25a1	-0.718263	-0.745097	-0.757595	-0.820038	-0.651067	-0.821565	-0.258799	-0.288594	-0.135128	-0.757608	-0.743122	-0.765381	-0.334464	-0.517358	-0.541269	-0.341092
Col27a1	-0.428324	-0.281791	-0.672815	-0.347474	-0.434057	-0.139372	0.0532027	0.372484	-0.0557516	-0.703455	-0.519088	-0.24392	0.111312	0.0135754	0.182876	0.0388886
Col28a1	-1.31197	-1.34174	-1.35222	-1.43487	-1.45021	-1.27489	-1.49504	-1.48953	-1.46388	-1.34037	-1.32324	-1.34876	-1.5905	-1.64794	-1.65445	-1.63891
Col2a1	-0.593194	-0.620099	-0.632624	-0.708858	-0.714302	-0.687585	-0.764377	-0.77935	-0.745134	-0.657111	-0.643082	-0.664775	-0.830203	2.36829	-0.884312	-0.866949
Col3a1	-0.657645	0.058978	0.163	0.182597	0.121998	0.2779	0.0109493	-0.0016631	0.141493	-0.768247	-0.752465	-0.779542	0.312382	0.609219	0.559571	0.426313
Col4a1	1.02961	0.976649	0.952198	0.939053	0.94232	0.856244	1.15305	1.21982	1.0867	1.08892	1.09239	1.06562	1.16225	1.15378	1.29934	1.22159
Col4a2	1.05441	1.06411	1.05827	0.993735	0.975769	0.815015	1.07604	1.10692	1.02605	1.1303	1.15569	1.14122	1.01134	0.991777	1.04577	1.03833
Col4a3	0.150488	0.0611926	-0.0157438	0.668687	0.733634	0.63983	0.901799	0.950715	0.715996	0.484905	0.41988	0.398667	0.183343	0.152855	0.073551	0.113051
Col4a4	0.283117	0.165078	0.161737	0.803036	0.743849	0.741018	0.855378	0.948277	0.88586	0.553359	0.560335	0.443098	0.182723	0.202498	0.23787	0.138571
Col4a5	1.2691	1.17536	1.19151	1.17207	1.22132	1.12584	0.900502	0.941094	1.031	0.845992	0.858827	0.926599	0.685116	0.659084	0.509988	0.671352
Col4a6	1.35629	1.32723	1.32241	1.20907	1.22292	1.07037	0.947269	0.871283	0.989599	0.888926	0.928732	0.965867	0.903808	0.829863	0.79069	0.829527
Col5a1	0.21054	0.270721	0.151514	0.539868	0.393891	0.465556	0.692205	0.807723	0.720387	0.628944	0.582101	0.585575	0.591631	0.514057	0.528378	0.40089
Col5a2	0.60658	0.655283	0.550591	1.07002	1.02006	0.922572	1.10918	1.14041	1.1105	1.06661	1.14921	1.03497	0.869711	0.839153	0.901124	0.904895
Col5a3	-0.944022	-0.971647	-0.983566	-1.04695	-1.0634	-1.05672	-0.922062	-1.10508	-1.08	-0.797172	-0.954438	-0.977516	-1.19845	-0.956733	-1.25657	-0.971699
Col6a1	1.12267	1.1252	1.00282	0.190744	0.422473	0.47167	0.800969	0.69348	0.701516	1.54125	1.49653	1.4979	0.979502	1.01417	1.00921	1.0208
Col6a2	0.541929	0.56642	0.573699	0.406522	0.3037	0.3533	0.765385	0.732038	0.616554	1.19677	1.17816	1.14695	0.742893	0.805844	0.800543	0.852051
Col6a3	-0.879975	-0.265887	-0.92085	-0.261389	-0.243927	-0.963821	-0.329865	-0.282646	-0.207382	-1.0471	-1.02859	-1.0629	0.713016	0.942922	1.01309	0.998221
Col6a5	-0.995266	-1.02331	-1.03496	-1.10365	-1.11908	-1.10821	-1.16441	-1.16135	-1.13612	-1.02409	-1.00848	-1.03194	-1.25354	-1.31188	-0.859093	-1.29564
Col6a6	-0.172921	-0.72061	-0.0404384	0.0654106	0.0899752	-0.785696	-0.0957465	-0.102963	-0.458634	-0.774724	-0.520853	-0.784471	-0.0751287	0.273583	0.38774	-0.0711456
Col7a1	1.87973	1.88208	1.89416	1.59995	1.66431	1.6514	1.56944	1.48679	1.45033	1.76486	1.80994	1.83934	1.6047	1.59663	1.55502	1.57104
Col8a1	0.457086	0.428724	0.448877	0.631077	0.592361	0.645824	0.251227	0.314838	0.240813	0.176461	0.222464	0.108344	0.0456462	-0.539937	-0.271514	-0.0816731
Col8a2	0.835745	0.935518	0.849373	0.99821	1.00388	0.900106	1.05252	0.98395	1.02515	1.4263	1.43146	1.39033	0.785124	0.667979	0.65268	0.609759
Col9a2	-0.895212	-0.92296	-0.934836	-0.554061	-0.491613	-1.00338	-0.446227	-0.415232	-0.438808	-0.933339	-0.917995	-0.941468	-1.14812	-1.20827	-1.20592	-1.1888
Col9a3	-0.407666	-0.671247	-0.68414	-0.283381	-0.339336	-0.214934	-0.392658	-0.400813	-0.555347	-0.677358	-0.398411	-0.68468	-0.502879	-0.941008	-0.935015	-0.916546
Aspn	0.693886	0.659351	0.41679	1.33196	1.3177	1.31978	1.28431	1.43725	1.28394	1.06653	1.07344	0.877661	0.725681	0.766779	0.619971	0.660133
Bgn	0.211359	0.111841	0.286228	0.102725	0.110799	0.352286	0.696731	0.855232	0.748432	0.329782	0.183015	0.540668	0.819965	0.661653	0.820464	0.674026
Chadl	-0.237816	-0.496242	-0.241539	-0.225952	-0.183289	-0.220583	-0.215818	-0.249337	-0.195904	-0.16228	-0.00642812	-0.0950113	-0.696304	-0.490159	-0.413117	-0.539225
Dcn	-0.557379	0.122215	0.133777	0.103923	0.105754	0.170082	-0.074663	-0.0157344	0.182673	-0.624245	-0.610002	-0.632887	0.130219	0.0755761	0.0641109	0.205267
Fmod	-0.565198	-0.5922	-0.604687	0.460517	0.144313	0.227212	0.188233	0.359714	0.411001	0.134998	0.0526993	-0.0530072	-0.268086	-0.152211	0.00627894	-0.320081
Hapln2	-0.881857	-0.909163	-0.9213	-0.629845	-0.721304	-0.992838	-0.819801	-0.69399	-1.01615	-0.908203	-0.809346	-0.915816	-1.13239	-1.19015	-1.18958	-1.17193
Hspg2	1.17639	1.13954	1.19228	1.26748	1.22027	1.254	1.35754	1.38575	1.32514	1.33028	1.28758	1.26959	1.47068	1.37292	1.38671	1.35082
Impg2	-0.517163	-0.898886	-0.911067	-0.971531	-0.987845	-0.982487	-0.841644	-1.03027	-0.842785	-0.760336	-0.882625	-0.83393	-1.12148	-0.949339	-1.1785	-1.16079
Lum	-0.596256	-0.429006	-0.635243	-0.444867	-0.444681	-0.45686	-0.629464	-0.569985	-0.472974	-0.626245	-0.612539	-0.63337	-0.547259	-0.55156	-0.599534	-0.43524
Nyx	-1.02336	-1.12546	-1.13687	-1.11619	-1.22218	-1.2144	-1.26646	-1.26112	-1.23639	-1.1201	-1.02781	-1.07845	-1.36093	-1.41732	-1.42131	-1.40449
Ogn	-1.23938	-1.26873	-1.2795	-1.32133	-1.33255	-1.35861	-1.41778	-1.41098	-1.32287	-1.26461	-1.24785	-1.27285	-1.48989	-1.57062	-1.57597	-1.56006
Optc	-1.18102	-1.20988	-1.22096	-1.29256	-1.30998	-1.30019	-1.35407	-1.18846	-1.20009	-1.20386	-1.18739	-1.21199	-1.45035	-1.50648	-1.51205	-1.49564
Podn	0.0495014	-0.131201	-0.0168256	0.388532	0.336063	-0.0144829	0.265556	0.251792	0.277189	0.0685576	-0.0650617	0.0590339	0.358193	0.244828	0.125714	0.0644458
Prelp	-0.465521	-0.490942	-0.138449	-0.0720277	-0.0227875	-0.39231	-0.0598488	-0.154694	-0.124772	-0.203175	-0.209935	-0.105769	-0.212191	-0.287443	-0.392852	-0.205769
Prg4	-1.23021	-1.25956	-1.27033	-1.34721	-1.27805	-1.34878	-1.40875	-1.40206	-1.37718	-1.25602	-1.2393	-1.26424	-1.50363	-1.56151	-1.44505	-1.55049
Spock1	-0.714935	-0.741943	-0.754343	-0.470096	-0.432343	-0.816515	-0.879584	-0.886112	-0.855792	-0.120886	-0.253318	-0.114255	-0.580366	-0.277042	-0.0168834	-0.261146
Spock2	0.535076	0.673647	0.490317	0.76025	0.69344	0.616874	0.445501	0.384083	0.425445	0.477933	0.54018	0.495821	0.612656	0.621873	0.556886	0.580064
Srgn	-0.807027	-0.834114	-0.846418	-0.63773	-0.559345	-0.617156	-0.968653	-0.72768	-0.942502	-0.839121	-0.824332	-0.846795	-0.757842	-1.11276	-0.557604	-0.555244
Vcan	-0.77428	-0.802195	-0.814043	-0.895316	-0.583955	-0.255745	-0.314159	-0.240315	-0.362103	-0.841307	-0.825966	-0.662668	-0.256065	0.0701971	0.121746	-0.0529459

## Sheet: Figure 4a
Z-scored rlog values used for hierarchical clustering
	Dermal_papilla_1	Dermal_papilla_2	Dermal_papilla_3	Dermal_papilla_4	Pan_dermal_fibroblast_1	Pan_dermal_fibroblast_2	Pan_dermal_fibroblast_3
Abi3bp	0.398648	0.492609	0.501844	0.535781	0.789151	0.706812	0.836313
Adamtsl1	-1.27573	-1.25468	-0.825028	-0.926637	0.207327	0.101175	0.169002
Adamtsl2	0.469396	0.440172	0.407561	0.395309	-0.168895	-0.0551683	-0.0891567
Adamtsl3	-1.46344	-1.45419	-1.51013	-1.56005	-0.893971	-0.911202	-0.865904
Adamtsl4	-0.1483	-0.149918	-0.00570845	-0.160427	0.120512	-0.0198611	0.227498
Adamtsl5	0.485944	0.409614	0.441747	0.392536	0.355392	0.326783	0.523215
Adipoq	-1.78758	-1.78246	-1.84703	-1.90188	-1.82467	-1.90837	-1.71366
Aebp1	0.400694	0.343592	0.415042	0.413878	1.22802	1.27388	1.44272
Agrn	0.748988	0.740392	0.729078	0.722895	0.209761	0.137171	0.154402
AW551984	-1.40704	-1.38815	-1.44241	-1.02366	-0.387929	-0.299582	-0.190838
Bmper	-1.58659	-1.58254	-1.64182	-1.29693	-1.57396	-1.53705	-1.62605
Cilp	1.20308	1.26193	1.17158	1.38629	1.05848	0.969582	1.08902
Cilp2	-1.36854	-1.01848	-1.41679	-1.18439	-1.40368	-1.20534	-1.23192
Coch	0.653697	0.674118	0.70308	0.738996	1.50692	1.38674	1.27703
Col26a1	-1.33113	-1.52968	-1.58758	-1.64131	-1.46851	-1.43563	-1.57191
Colq	-1.50939	-1.49457	-1.55161	-1.59878	-0.821315	-0.71754	-0.439873
Creld1	-0.00530968	-0.222126	-0.200578	-0.282578	-0.181401	-0.185728	-0.0481684
Creld2	0.268196	0.0912865	0.156519	0.189057	-0.13166	-0.00367034	0.110315
Crim1	0.460337	0.551176	0.622484	0.508421	0.074101	0.177768	0.160916
Crispld1	0.498024	0.464009	0.348887	0.38962	-0.222564	-0.269248	-0.652578
Crispld2	1.17272	1.34992	1.33821	1.33313	0.983	0.860698	0.893798
Ctgf	0.224599	0.13993	0.209994	0.149696	0.540871	0.579454	0.658993
Cthrc1	-1.54642	-1.5407	-1.5989	-1.65161	-1.46332	-1.30625	-1.0653
Cyr61	1.69915	1.74576	1.79706	1.8024	1.35787	1.29954	1.31312
Ddx26b	0.799005	0.796436	0.794072	0.797482	0.247819	0.0983012	0.185273
Dpt	0.958389	1.07237	0.88867	1.03408	1.06109	1.07396	1.16215
Ecm1	0.760653	0.741841	0.855932	0.804154	0.74963	0.707538	0.7979
Ecm2	0.256356	0.382334	0.399115	0.433689	0.98844	0.913726	0.94841
Edil3	-0.11873	0.137326	0.0438794	-0.0532761	-0.812474	-0.993286	-1.32557
Efemp1	0.202956	0.0526699	0.00531525	0.0210246	1.0219	0.872136	1.05273
Efemp2	0.440282	0.445066	0.393318	0.328	0.218499	0.241575	0.275015
Egfl6	-1.8226	-1.81925	-1.88477	-1.73713	-1.94843	-1.94528	-1.8548
Egflam	0.62319	0.654525	0.713585	0.660733	0.360166	0.232206	0.263936
Eln	0.193728	-0.00251258	0.181005	0.23194	0.9445	0.955837	1.0583
Emid1	-1.27398	-1.25409	-0.711755	-0.78168	-0.0378699	0.0186129	-0.0349903
Emilin1	0.405482	0.377739	0.315833	0.31908	0.0851841	0.0721778	0.184195
Emilin2	0.475606	0.492334	0.455007	0.462872	0.48643	0.463398	0.59176
Emilin3	-1.48643	-1.48279	-1.41263	-1.5929	-1.41568	-1.48925	-1.48047
Fbln1	0.586676	0.631623	0.545686	0.601879	0.714144	0.759673	0.87692
Fbln2	0.868877	0.879981	0.871834	0.901238	0.965435	1.02044	1.024
Fbln5	0.407437	0.370176	0.337393	0.423594	0.764793	0.684239	0.740366
Fbln7	-0.181025	-0.0596124	-0.22079	-0.190406	-0.10364	-0.0891944	-0.286758
Fbn1	0.959641	0.966156	1.02586	1.01547	1.26065	1.3176	1.25409
Fbn2	-0.156584	-0.267982	-0.145339	-0.29292	-0.384544	-0.364305	-0.359212
Fgl2	0.919046	0.885987	0.948257	0.941626	1.33515	1.30006	1.29331
Fn1	0.620391	0.50406	0.587037	0.60825	1.36282	1.46352	1.35041
Fndc1	-0.0635253	-0.135188	-0.11504	-0.240835	0.636224	0.644914	0.777309
Fndc7	-1.77432	-1.76961	-1.83384	-1.77951	-1.89813	-1.77412	-1.80599
Fras1	-0.177553	-0.293977	-0.306935	-0.26322	-0.909941	-0.705708	-0.885509
Frem1	0.526921	0.541697	0.481125	0.483776	0.285524	0.276674	0.15665
Frem2	-0.609459	-0.453799	-0.710505	-0.482147	-1.01619	-1.43669	-1.11993
Gas6	1.31747	1.35223	1.1019	1.31126	0.93125	1.23052	1.01514
Gldn	0.884608	0.895056	0.832782	0.811107	0.676453	0.638404	0.578694
Hmcn1	0.182655	0.272895	0.32013	0.263753	0.311737	0.29745	0.377977
Igfals	-0.822644	-0.843795	-1.2512	-0.93857	-0.838727	-0.815005	-0.972809
Igfbp1	-1.90094	-1.89705	-1.96462	-2.02158	-2.03047	-1.94472	-1.93442
Igfbp2	-0.0927789	-0.49709	-0.284209	-0.508127	0.396382	0.665626	0.753195
Igfbp3	1.74875	1.69367	1.75006	1.77044	1.16939	0.845031	0.892499
Igfbp4	0.357304	0.207104	0.209716	0.217909	0.311119	0.294669	0.163975
Igfbp5	0.537367	0.360727	0.56076	0.310945	1.36864	1.42573	1.45403
Igfbp6	0.514917	0.433798	0.284843	0.357238	0.699248	0.802627	0.772402
Igfbp7	1.05103	1.04919	1.02367	1.04097	1.06289	1.03541	1.16136
Igsf10	0.900765	0.991665	0.958497	0.938923	0.915488	0.855568	0.84756
Kcp	0.0222284	0.0566276	-0.0623746	-0.0394028	-0.136036	-0.146016	-0.230245
Lama2	1.24838	1.24161	1.30601	1.27636	1.00434	0.958914	0.934731
Lama3	0.0905894	0.0452596	0.0943731	-0.0104653	-0.466691	-1.39872	-1.32498
Lama4	0.840627	0.805545	0.749952	0.690375	0.724251	0.763063	0.742494
Lama5	0.271708	0.321255	0.24974	0.293184	0.0455163	0.0169299	-0.175663
Lamb1	0.988297	0.958607	0.94726	0.981973	0.718878	0.774607	0.765075
Lamb2	1.02847	1.0355	1.05988	1.06475	0.950052	0.868568	0.918949
Lamb3	-0.479093	-0.337638	-0.516861	-0.329371	-0.875022	-0.687416	-0.745773
Lamc1	1.19886	1.25878	1.3046	1.23203	0.970443	0.952846	0.956843
Lamc2	0.367053	0.455655	0.435667	0.390329	-0.255731	-0.221899	-0.206735
Lamc3	1.04956	1.15047	1.17664	1.18467	0.606594	0.414754	0.517846
Lgi1	-1.48746	-1.47271	-1.52918	-1.5762	-0.58378	-0.686546	-0.563866
Lgi2	-0.83	-0.809157	-1.00955	-0.853984	-1.47329	-1.47182	-1.20297
Lgi3	-1.38245	-1.37567	-1.42952	-1.20559	-1.15387	-1.00516	-0.929055
Lgi4	-0.256103	-0.163445	-0.2054	-0.310171	0.00751464	0.0862656	0.143293
Lrg1	-1.66314	-1.54107	-1.57578	-1.77705	-1.78546	-1.78313	-1.69665
Ltbp1	1.05882	1.17968	1.1482	1.13833	0.847496	0.767765	0.838897
Ltbp2	0.148344	0.270633	0.271216	0.237767	0.380293	0.282546	0.451885
Ltbp3	0.740344	0.807558	0.767771	0.798588	0.549354	0.563368	0.625441
Ltbp4	0.922025	0.863244	1.01808	0.903392	1.11522	1.11399	1.17691
Matn1	-0.716822	-0.316997	-1.61866	-0.497155	-1.80101	-1.79464	-1.71148
Matn2	0.436186	0.443144	0.37764	0.37939	0.247337	0.225795	0.342968
Matn4	-0.758828	-1.25068	-1.30128	-0.776102	-0.715916	-0.607699	-0.583826
Mfap1a	0.383524	0.413817	0.426615	0.337054	0.00168281	-0.0906576	-0.00419861
Mfap1b	0.268559	0.26829	0.297306	0.233167	-0.110651	-0.176149	-0.0876163
Mfap2	0.503136	0.467838	0.364034	0.397018	0.374683	0.477831	0.489397
Mfap3	0.167011	0.223531	0.183121	0.108403	-0.208768	-0.280284	-0.133405
Mfap4	0.559843	0.602056	0.543657	0.545167	0.991098	1.16164	1.17618
Mfap5	-1.20137	-1.18102	-0.571974	-0.641176	0.217647	0.272426	0.23886
Mfge8	0.684887	0.68484	0.696242	0.620812	0.567657	0.522638	0.591817
Mgp	-0.539985	-1.12219	-0.523002	-0.404718	-0.209037	-0.132753	-0.0487306
Mmrn1	-1.85986	-1.68042	-1.92364	-1.98089	-1.98565	-1.98235	-1.89093
Mmrn2	-1.38553	-1.57603	-1.63515	-1.2224	-1.70912	-1.70696	-1.43881
Ndnf	0.483506	0.566547	0.50216	0.486959	-0.219172	-0.125195	-0.26121
Nell1	-0.966226	-0.854348	-0.961251	-0.995929	-1.27989	-1.39678	-1.04309
Nid1	0.832592	0.859537	0.883856	0.918681	0.662723	0.676016	0.793316
Nid2	0.326482	0.2216	0.331871	0.268786	-0.214672	-0.190395	-0.274224
Nov	0.757379	0.760668	0.846269	0.87369	0.633357	0.621437	0.579593
Npnt	-0.143908	-0.413407	-0.371016	-0.363627	-1.26718	-1.01251	-1.40627
Ntn1	0.625062	0.591241	0.6287	0.621135	0.69614	0.697513	0.823509
Ntn3	-0.61869	-0.845041	-0.540026	-1.02533	-0.882027	-0.760252	-0.692933
Ntn4	-0.457855	-0.45716	-0.35601	-0.545742	-0.133397	-0.166778	-0.0716903
Ntn5	-1.48103	-1.46876	-1.52511	-1.57347	-0.726844	-0.732549	-0.763481
Ntng1	-0.245791	-0.0442276	-0.249933	-0.200964	-0.242955	-0.418387	-0.271623
Ntng2	-0.0797109	0.0792817	-0.00183895	0.038143	-0.348575	-0.345665	-0.187876
Oit3	-1.83236	-1.82642	-1.89214	-1.94734	-1.9597	-1.95653	-1.68107
Papln	-1.5327	-1.52406	-0.874622	-0.893733	-1.68485	-1.2689	-1.59896
Pcolce	0.885233	0.817282	0.745135	0.791462	0.92834	1.00275	0.932512
Pcolce2	-1.05084	-1.03187	-0.430011	-0.611562	0.750821	0.643068	0.802891
Postn	0.884475	0.788772	0.994739	0.914992	0.992285	0.980021	0.871126
Pxdn	0.615966	0.657323	0.659146	0.667618	0.489378	0.428074	0.460089
Reln	-1.48972	-1.48422	-1.54093	-1.59328	-1.24245	-1.11518	-1.26262
Rspo1	0.678524	0.676355	0.637691	0.612313	0.289164	0.366333	0.499944
Rspo2	-0.0635085	-0.395029	-0.254634	-0.299585	-0.924969	-0.90761	-1.34943
Rspo3	0.267983	0.194997	0.204616	0.157167	-0.469395	-0.54228	-0.515764
Rspo4	0.134592	-0.00832697	-0.00907752	-0.178495	0.0891527	-0.0200907	-0.0623132
Sbspon	-0.774437	-0.890451	-0.900467	-1.16645	-1.34068	-1.49732	-1.41849
Slit2	0.880415	0.869039	0.888215	0.798343	0.737105	0.640721	0.741738
Slit3	0.974121	1.00585	1.07992	1.01986	0.920817	0.8925	0.983502
Smoc1	-0.0153573	0.0792506	-0.134785	0.04237	-0.790702	-0.702744	-0.807678
Smoc2	0.758354	0.806431	0.830577	0.808962	0.442964	0.419214	0.624661
Sned1	0.752922	0.819053	0.933409	0.906227	0.587024	0.515301	0.56802
Sparc	1.31948	1.26239	1.22948	1.29478	1.8235	1.89507	1.73474
Sparcl1	0.662703	0.518044	0.670667	0.576789	0.872559	0.79155	0.851498
Spon1	1.39902	1.46566	1.35883	1.43671	0.652155	0.524683	0.421853
Spon2	0.443365	0.360041	0.347877	0.275666	0.394104	0.491486	0.663923
Spp1	1.25277	1.21937	1.22124	1.15833	0.280836	0.0954116	-0.0041037
Srpx	0.242503	0.0727133	0.101939	0.183621	0.688213	0.648914	0.673935
Srpx2	-0.429936	-0.360373	-0.274893	-0.404313	0.13467	0.0845623	0.0651061
Sspo	-1.6428	-1.63861	-1.31791	-1.75385	-1.45696	-1.76909	-1.68313
Svep1	0.43906	0.409145	0.47744	0.408735	0.722358	0.748039	0.7271
Tecta	-1.88489	-1.88068	-1.94782	-2.00446	-2.01412	-1.91332	-1.91856
Tgfbi	0.0422065	0.0328386	-0.00931155	-0.0521951	1.11682	1.10832	1.28192
Thbs1	1.78061	1.89098	1.89182	1.82637	1.51178	1.38038	1.35151
Thbs2	1.52163	1.54558	1.60548	1.53986	1.38817	1.34065	1.3881
Thbs3	0.628209	0.690672	0.701569	0.684141	0.532909	0.558739	0.622686
Thbs4	-1.43416	-1.41246	-1.46739	-1.51007	-0.0824947	-0.0586677	0.045911
Thsd4	1.02435	0.994136	0.92859	0.971907	0.143427	0.0630936	-0.0153765
Tinagl1	-0.432422	-0.343304	-0.343318	-0.375235	-0.840446	-0.84565	-0.841445
Tnc	0.996692	1.35514	1.22244	1.2547	0.742011	0.67781	0.460795
Tnfaip6	1.24706	1.29821	1.26717	1.26056	1.35091	1.36657	1.3858
Tnn	1.01516	1.00403	1.0866	1.1142	0.504867	0.401662	0.399668
Tnxb	0.0118611	0.0266174	0.13281	0.00909771	1.07433	1.09987	1.15915
Tsku	-0.236386	-0.296767	-0.249662	-0.221509	-0.376056	-0.40283	-0.301054
Vit	-0.377628	-0.595337	-0.536962	-0.466482	-0.0334609	0.0512093	0.0546488
Vtn	-1.63276	-1.62902	-1.68953	-1.74418	-1.40939	-1.50316	-1.6706
Vwa1	-0.892829	-0.800728	-0.772423	-0.69754	-0.917826	-0.875335	-0.848831
Vwa2	-1.41336	-0.851375	-0.994758	-1.19165	-1.54826	-1.27891	-1.46644
Vwa5a	0.236672	0.445543	0.312394	0.342391	0.351834	0.306877	0.367809
Vwa5b2	-0.86487	-1.4752	-1.53169	-0.942986	-1.39667	-1.62334	-1.33871
Vwa9	0.205331	0.257347	0.180199	0.118414	-0.201934	-0.22877	-0.201397
Vwde	-1.64506	-1.63922	-1.70001	-1.75352	-1.22905	-1.36919	-1.69511
Vwf	-1.81086	-1.80725	-1.87245	-1.70902	-1.93676	-1.93366	-1.84347
Wisp1	0.163316	0.178303	0.0761185	0.073736	0.0774456	0.0318172	-0.015872
Wisp2	-0.371447	-0.339202	-0.482978	-0.531342	-0.160474	-0.0575384	0.185733
Col10a1	-1.849	-1.84329	-1.73036	-1.96494	-1.97837	-1.97511	-1.88386
Col11a1	0.174907	0.0245489	0.0957971	0.1648	0.292439	0.337048	0.161201
Col11a2	-1.56067	-1.54726	-0.602574	-0.638837	-1.07773	-1.74609	-1.66274
Col12a1	0.747479	0.683099	0.753861	0.732356	0.43888	0.372584	0.332406
Col13a1	0.734279	0.753075	0.673309	0.69767	-0.0562984	-0.0201662	-0.0062204
Col14a1	0.359896	0.381626	0.336896	0.336573	0.338504	0.45128	0.362295
Col15a1	1.03234	1.08557	1.03348	0.996837	1.00015	1.11536	1.06693
Col16a1	1.31203	1.34997	1.35149	1.35974	1.25134	1.27466	1.25115
Col17a1	0.136261	0.366971	0.252565	0.294762	-0.34855	-0.179208	-0.422737
Col18a1	0.480542	0.536385	0.476223	0.426562	0.666382	0.729926	0.744165
Col1a1	1.26585	1.11015	1.14073	1.19781	2.00999	2.12479	2.00116
Col1a2	1.34953	1.22821	1.24021	1.29038	2.07527	2.1811	2.04596
Col20a1	-0.153321	-0.364913	-0.34579	-0.338924	-0.566541	-0.523687	-0.353527
Col23a1	1.23939	1.21927	1.2104	1.20893	0.495264	0.415944	0.47383
Col24a1	-0.436091	-0.573905	-0.606818	-0.561994	-0.26786	-0.298484	-0.40118
Col25a1	-1.86394	-1.85926	-1.92584	-1.98204	-1.87077	-1.9895	-1.89788
Col27a1	0.463772	0.598491	0.594414	0.612115	-0.0425772	-0.0118789	-0.114954
Col28a1	-1.28367	-0.719113	-0.779592	-0.743037	-1.02994	-0.94805	-1.35117
Col2a1	-1.83753	-1.83444	-1.90036	-1.76471	-1.96336	-1.96015	-1.86929
Col3a1	1.54628	1.44409	1.38262	1.48969	1.93033	2.06384	1.85199
Col4a1	1.38264	1.43069	1.49115	1.4995	1.22778	1.16418	1.16158
Col4a2	1.26477	1.26987	1.32021	1.32137	0.988226	0.976332	0.935016
Col4a3	-1.32025	-1.02708	-1.07188	-1.41146	-0.74326	-0.817346	-0.801292
Col4a4	-1.492	-1.4798	-1.53644	-1.58493	-0.657977	-0.838755	-0.810227
Col4a5	-1.24923	-0.472846	-0.627017	-1.32725	-0.398481	-0.296767	-0.327071
Col4a6	-0.58974	-1.18668	-0.556691	-0.744622	-0.947302	-0.926075	-0.651952
Col5a1	0.996765	1.04115	1.06566	1.01576	1.11168	1.25517	1.14324
Col5a2	1.20405	1.19759	1.1814	1.23888	1.30504	1.30677	1.25448
Col5a3	0.328183	0.392845	0.419538	0.442884	0.72959	0.880702	0.675122
Col6a1	1.53222	1.50504	1.4788	1.52207	1.25835	1.29434	1.25163
Col6a2	1.43404	1.39105	1.36766	1.41015	1.15897	1.23067	1.16195
Col6a3	1.80506	1.70777	1.67817	1.76645	1.23174	1.30632	1.18224
Col6a4	-1.35589	-1.34915	-1.40231	-0.994195	-1.07722	-1.03876	-1.0365
Col6a5	0.741164	0.643991	0.38388	0.441261	-0.680849	-0.117942	-1.02583
Col6a6	1.00182	1.01057	0.798425	0.925605	-0.0772291	0.010645	-0.180608
Col7a1	1.07208	1.10512	1.10011	1.13664	0.86548	0.830634	0.716204
Col8a1	-1.36121	-1.3508	-0.914027	-1.45236	-0.796694	-0.826941	-0.688538
Col8a2	-0.723808	-0.479425	-0.442075	-0.516963	-0.289118	-0.227527	-0.319631
Col9a3	-1.62979	-1.6258	-1.68623	-1.7407	-1.75695	-1.46972	-1.29071
Acan	0.120887	0.00502733	0.111553	-0.013647	-0.720423	-0.55682	-0.5768
Aspn	0.741847	0.96837	0.89775	0.968816	0.93066	0.857959	0.746944
Bgn	1.2662	1.20886	1.29646	1.28693	1.3921	1.44122	1.40963
Chadl	-0.627273	-0.869657	-1.26507	-0.994625	-0.929635	-1.002	-0.884943
Dcn	1.05014	0.968718	1.08614	1.05418	1.95757	1.92055	1.9742
Esm1	-0.616744	-0.31195	-0.858985	-0.604671	-0.979145	-0.912036	-1.34658
Fmod	-0.115717	-0.223037	-0.226412	-0.171524	1.09198	0.927185	0.839373
Hapln1	-0.660862	-0.568296	-0.2946	-0.531088	-0.615706	-0.773738	-1.10889
Hapln3	-0.853949	-1.20597	-0.748794	-0.756757	-0.928376	-0.969833	-0.988832
Hapln4	-1.51931	-1.50997	-1.56738	-1.61774	-1.25795	-0.825834	-0.883596
Hspg2	1.08017	1.12681	1.15741	1.09449	1.04097	1.12686	1.0365
Impg2	-1.3502	-1.3419	-1.39488	-0.98252	-0.929339	-0.896412	-0.887338
Kera	-1.34248	-1.32099	-1.3735	-0.808104	0.145568	0.129047	-0.0953576
Lum	0.559681	0.312754	0.39831	0.396496	1.34265	1.36878	1.42508
Nyx	-1.7046	-1.7017	-1.76412	-1.8199	-1.67679	-1.64061	-1.73824
Ogn	-0.284797	-0.32989	-0.213602	-0.331105	0.729368	0.703374	0.599637
Omd	-0.401266	-0.52215	-0.707804	-0.547758	-0.207828	-0.402951	-0.258228
Optc	-1.53926	-1.08285	-1.59239	-1.64553	-1.51067	-1.31626	-1.5831
Podn	0.340081	0.286748	0.456689	0.35198	0.431702	0.457201	0.577706
Podnl1	-1.26262	-1.64692	-1.23104	-1.76183	-1.78762	-1.7849	-1.69872
Prelp	0.322893	0.371643	0.337336	0.33347	0.893604	0.857869	0.868442
Prg4	-1.17777	-0.662489	-0.487137	-0.519096	-0.556524	-0.540004	-0.799744
Spock1	0.803564	0.79785	0.577799	0.691988	-0.238335	-0.125513	-0.375273
Spock2	-0.143837	-0.226274	-0.183082	-0.3147	-0.0565381	-0.0445475	0.122915
Spock3	-0.386184	-0.593506	-0.725747	-0.621314	-1.61331	-1.60925	-1.52942
Srgn	0.451249	0.411187	0.168193	0.282865	-0.361037	-0.477974	-0.447229
Vcan	0.992136	0.963251	0.927132	0.989024	0.739448	0.780654	0.668518

## Sheet: Figure 4b
	gct file used for GSEA										#HG ECM gene		#BM gene
	#1.2										Thbs1		Lama1
	237	7									Thsd4		Lama2
	NAME	Description	Dermal_papilla_1	Dermal_papilla_2	Dermal_papilla_3	Dermal_papilla_4	Pan_dermal_fibroblast_1	Pan_dermal_fibroblast_2	Pan_dermal_fibroblast_3		Lamc2		Lama3
	Abi3bp	NA	280.552	400.027	424.908	557.861	2226.03	1687.06	2181.66		Crispld2		Lama4
	Adamtsl1	NA	0	0	5.88982	4.57263	534.054	372.108	353.746		Ndnf		Lama5
	Adamtsl2	NA	542.107	465.441	422.384	461.836	68.0973	113.865	69.3214		Nov		Lamb1
	Adamtsl3	NA	0	0	0	0	21.448	20.0605	15.6606		Lama2		Lamb2
	Adamtsl4	NA	53.334	51.1565	101.81	64.0168	275.874	162.462	318.279		Lamc3		Lamb3
	Adamtsl5	NA	483.659	340.485	399.666	378.614	478.021	440.483	733.977		Col3a1		Lamc1
	Adipoq	NA	0	0	0	0	1.6086	0	1.84243		Lum		Lamc2
	Aebp1	NA	227.948	167.726	240.641	278.93	10243.3	12725.7	19752.4		Dcn		Lamc3
	Agrn	NA	1288.78	1195.05	1141.78	1260.22	246.92	187.326	145.552		Gldn		Col4a1
	AW551984	NA	0	0	0	4.57263	79.3574	113.299	121.831		Nid1		Col4a2
	Bglap3	NA	0	0	0	0	0	0	0		Col15a1		Col4a3
	Bmper	NA	0	0	0	9.14526	1.6086	2.26034	0		Dpt		Col4a4
	Cilp	NA	4532.66	5447.75	3624.76	9113.25	4093.34	2991.56	3895.58		Tinagl1		Col4a5
	Cilp2	NA	0	8.38632	0	5.48715	1.0724	6.21593	2.53334		Ddx26b		Col4a6
	Coch	NA	542.107	566.077	642.831	854.167	25463.8	17167.6	9336.04		Fgl2		Col6a1
	Col26a1	NA	3.65301	0	0	0	3.48529	4.52068	0		Spon1		Col6a2
	Colq	NA	0	0	0	0	21.1799	32.7749	67.9395		Fbn1		Col6a3
	Creld1	NA	112.513	43.6089	53.0083	44.8118	94.371	94.9342	118.606		Lama5		Col6a4
	Creld2	NA	267.401	125.795	174.17	229.546	89.009	155.681	179.406		Fn1		Col6a5
	Crim1	NA	458.088	630.651	840.561	620.963	158.983	253.44	171.576		Col6a3		Col6a6
	Crispld1	NA	659.734	557.69	371.058	494.758	62.7353	52.5529	5.06668		Coch		Col7a1
	Crispld2	NA	4120.6	7873.91	7067.78	7651.84	3109.95	1969.32	1774.95		Tnfaip6		Col8a1
	Ctgf	NA	175.345	117.408	167.439	152.726	1034.33	1242.62	1300.29		Slit2		Col8a2
	Cthrc1	NA	0	0	0	0	2.1448	6.21593	17.0425		Fras1		Col15a1
	Cyr61	NA	23204.7	26341.4	28862.6	31909.6	9341.39	7740.81	6723.25		Vcan		Col17a1
	Ddx26b	NA	1519.65	1441.61	1416.92	1615.97	277.751	150.595	159.37		Lamb1		Col18a1
	Dpt	NA	1883.49	2847.99	1319.32	2646.64	4596.03	5061.75	5780.39		Abi3bp		Col28a1
	Ecm1	NA	1071.06	946.815	1480.87	1368.13	1681.79	1481.93	1656.34		Frem1		Nid1
	Ecm2	NA	149.043	249.074	276.821	368.554	4686.11	3693.39	3348.61		Col25a1		Nid2
	Edil3	NA	91.3254	237.333	177.536	143.581	8.84728	3.67305	0		Cyr61		Hspg2
	Efemp1	NA	143.198	70.4451	61.4224	78.6492	5806.77	3480.07	5462.34		Ltbp4		Acan
	Efemp2	NA	433.978	425.186	356.755	318.255	297.59	337.638	285.346		Thbs3		Agrn
	Egfl6	NA	0	0	0	7.31621	0	0	0		Sned1		Colq
	Egflam	NA	781.745	848.695	1069.42	991.346	453.356	276.326	231.455		Spock1		Efemp1
	Eln	NA	130.047	50.3179	125.369	181.991	4249.38	4621.83	5435.62		Lama3		Egfl6
	Emid1	NA	0	0	10.0968	9.14526	228.421	289.041	171.346		Lamc1		Egflam
	Emilin1	NA	404.754	348.871	283.553	331.058	187.401	182.805	211.419		Col23a1		Emilin3
	Emilin2	NA	434.709	446.991	392.935	467.323	756.845	715.68	913.153		Col16a1		Fbln1
	Emilin3	NA	0	0	2.52421	0	5.63009	2.54288	0.69091		Adamtsl5		Fras1
	Fbln1	NA	577.176	665.035	474.551	680.407	1586.08	1970.73	2443.29		Slit3		Frem1
	Fbln2	NA	1437.1	1435.74	1364.75	1731.2	3436.23	4447.22	3606.78		Spock2		Frem2
	Fbln5	NA	315.62	259.137	234.751	385.015	2141.58	1636.49	1580.34		Cilp		Frem3
	Fbln7	NA	54.0646	87.2177	48.8013	65.8459	129.76	140.989	42.8364		Rspo1		Hmcn1
	Fbn1	NA	1749.06	1711.65	2122.86	2289.06	9362.57	12230.4	7847.82		Efemp2		Matn2
	Fbn2	NA	68.6767	41.093	76.5676	49.3844	45.845	51.1402	35.4667		Col4a1		Mmrn2
	Fgg	NA	0	0	0	0	0	0	0		Hspg2		Npnt
	Fgl1	NA	0	0	0	0	0	0	0		Bgn		Ntn1
	Fgl2	NA	1516.73	1256.27	1591.93	1749.49	12644.6	11630.9	9316.47		Tnc		Ntn3
	Fn1	NA	506.308	286.812	423.225	534.083	15523.8	23675.1	12881.1		Igsf10		Ntn4
	Fndc1	NA	59.9094	41.9316	50.4841	34.752	1624.41	1740.18	2228.65		Hmcn1		Ntn5
	Fndc7	NA	0	0	0	1.82905	0	2.26034	0		Fbln1		Ntng1
	Fras1	NA	79.6357	47.802	50.4841	71.333	5.36199	14.9747	3.68486		Col1a2		Papln
	Frem1	NA	583.021	593.751	477.916	552.374	370.513	369.283	163.285		Aebp1		Smoc1
	Frem2	NA	19.7263	37.7384	14.3038	45.7263	5.36199	0	1.61212		Col5a1		Smoc2
	Frem3	NA	0	0	0	0	0	0	0		Pxdn		Sparc
	Gas6	NA	7029.86	7658.39	2705.95	6788.52	2399.76	8338.95	2824.9		Mgp		Tgfbi
	Gldn	NA	1781.94	1775.38	1370.64	1423	1274.54	1138.36	678.244		Col27a1		Thbs2
	Hmcn1	NA	157.08	220.56	278.504	257.896	450.139	439.353	451.855		Mfap2		Thbs4
	Igfals	NA	8.76723	7.54769	0	7.31621	16.3541	18.6478	4.60607		Podn		Tinagl1
	Igfbp1	NA	0	0	0	0	0	1.9778	0				Tnc
	Igfbp2	NA	62.8318	9.22495	29.4491	12.8034	730.571	2053.52	2215.06				Vwa1
	Igfbp3	NA	31684.8	24301	27237.9	31834.6	5091.48	1311.56	1269.89				Vwa2
	Igfbp4	NA	333.886	174.435	185.95	223.144	463.544	448.677	194.146
	Igfbp5	NA	382.105	162.695	411.446	159.127	16497.2	21383.9	19825
	Igfbp6	NA	482.198	331.26	183.426	288.99	1642.91	2536.38	1765.97
	Igfbp7	NA	2680.58	2532.67	2198.58	2654.87	4541.07	4267.24	5698.63
	Igsf10	NA	1664.31	2289.46	1955.42	2036.65	2871.88	2365.73	1796.6
	Kcp	NA	116.166	129.149	85.823	110.658	104.559	102.845	49.9759
	Lama1	NA	0	0	0	0	0	0	0
	Lama2	NA	5537.24	5129.91	6222.17	6150.19	3368.67	2933.64	2092.54
	Lama3	NA	200.916	163.533	209.509	164.615	38.3382	0	0
	Lama4	NA	1496.27	1243.69	988.648	885.261	1539.16	1869.87	1337.14
	Lama5	NA	260.095	305.262	240.641	328.315	176.946	161.897	49.7456
	Lamb1	NA	2443.87	2074.78	1936.07	2481.11	1358.19	1772.39	1325.17
	Lamb2	NA	2611.17	2561.18	2723.62	3102.99	3092.53	2333.8	2256.97
	Lamb3	NA	24.1099	43.6089	22.7179	60.3587	6.70249	17.5176	8.29093
	Lamc1	NA	4601.34	5547.55	6253.3	5255.78	2974.83	2899.73	2332.05
	Lamc2	NA	381.375	518.274	493.062	475.553	50.4027	59.899	44.2183
	Lamc3	NA	3126.25	4411.2	4659.69	5322.54	864.889	394.429	465.213
	Lgi1	NA	0	0	0	0	53.3518	35.8829	39.8425
	Lgi2	NA	12.4202	13.4181	5.88982	16.4615	0	0	1.61212
	Lgi3	NA	0	0	0	3.6581	6.43439	14.4097	12.897
	Lgi4	NA	36.5301	52.8338	48.8013	37.4956	189.546	265.307	242.74
	Lrg1	NA	0	2.5159	3.36561	0	0	0	0
	Ltbp1	NA	2930.45	4497.58	3805.66	4078.78	2042.11	1540.14	1611.2
	Ltbp2	NA	135.892	218.044	228.861	232.29	587.406	413.077	606.389
	Ltbp3	NA	1060.84	1328.39	1126.64	1435.81	808.32	891.138	877.917
	Ltbp4	NA	1652.62	1233.63	2257.48	1615.05	5757.97	6004.59	6217.04
	Matn1	NA	18.2651	84.7018	0	56.7006	0	0	0
	Matn2	NA	420.827	415.961	330.671	383.186	329.762	311.644	372.401
	Matn4	NA	10.2284	0	0	13.7179	23.5927	38.4258	28.3273
	Mfap1a	NA	384.297	416.8	450.992	367.639	138.875	96.6295	99.2608
	Mfap1b	NA	267.401	257.46	301.222	271.614	97.3201	75.4388	77.6123
	Mfap2	NA	509.23	424.348	287.76	378.614	507.244	789.706	625.965
	Mfap3	NA	192.879	233.14	209.509	181.991	70.7782	53.118	70.0123
	Mfap4	NA	452.974	519.113	411.446	477.382	4193.07	8349.97	7171.65
	Mfap5	NA	0	0	15.1452	13.7179	511.266	643.349	423.989
	Mfge8	NA	900.833	862.952	904.507	767.287	930.305	806.376	812.511
	Mgp	NA	15.3427	0	18.5108	36.581	108.312	149.465	149.006
	Mmrn1	NA	0	5.03179	0	0	0	0	0
	Mmrn2	NA	2.19181	0	0	11.8888	0	0	1.84243
	Ndnf	NA	569.87	754.769	601.603	647.484	54.6923	84.4802	31.5516
	Nell1	NA	5.84482	10.9022	7.57262	8.23073	1.3405	0	4.60607
	Nell2	NA	0	0	0	0	0	0	0
	Nid1	NA	1396.18	1486.89	1609.6	2073.23	1153.1	1269.75	1585.18
	Nid2	NA	344.845	219.722	352.548	319.169	65.1482	74.0261	35.2364
	Nov	NA	1106.13	1072.61	1489.28	1868.38	1106.71	1096.83	698.28
	Npnt	NA	108.86	36.0612	47.9599	58.5296	1.0724	4.80322	0
	Ntn1	NA	678.73	565.238	665.549	737.108	1484.73	1552.57	1984.53
	Ntn3	NA	17.5345	5.03179	28.6077	2.74358	9.11538	17.2351	15.2
	Ntn4	NA	18.9957	18.4499	32.8147	17.376	132.709	118.95	124.134
	Ntn5	NA	0	0	0	0	35.121	34.7527	20.0364
	Ntng1	NA	44.5668	100.636	47.1185	68.5894	79.6255	38.4258	49.9759
	Ntng2	NA	79.6357	147.599	114.431	156.384	44.7726	46.3369	63.3335
	Oit3	NA	0	0	0	0	0	0	3.45455
	Otogl	NA	0	0	0	0	0	0	0
	Papln	NA	0	0	18.5108	21.0341	0	4.52068	0
	Pcolce	NA	1624.13	1178.28	871.693	1191.63	3121.48	4350.59	2625.23
	Pcolce2	NA	0	0	20.1937	10.9743	2969.2	2088.84	2926.24
	Postn	NA	1555.45	997.133	2246.54	1852.83	3861.7	3849.64	1974.39
	Pxdn	NA	717.452	811.796	822.05	965.739	715.825	577.799	494.922
	Reln	NA	0	0	0	0	7.23868	14.4097	3.45455
	Rspo1	NA	943.939	897.336	775.773	800.21	326.277	464.217	601.783
	Rspo2	NA	133.7	34.3839	67.3122	66.7604	6.16629	6.78102	0
	Rspo3	NA	312.698	227.269	248.214	239.606	26.2737	19.2129	14.2788
	Rspo4	NA	171.692	92.2495	99.2855	58.5296	242.094	160.767	96.2669
	Sbspon	NA	18.2651	10.0636	11.7796	3.6581	1.3405	0	0
	Slit1	NA	0	0	0	0	0	0	0
	Slit2	NA	1705.23	1557.34	1650.83	1315.09	1573.74	1107.85	1295.23
	Slit3	NA	2109.98	2287.79	2960.89	2626.52	2770.81	2586.67	2953.64
	Smoc1	NA	125.664	176.113	82.4574	189.307	8.04298	12.4319	4.60607
	Smoc2	NA	1162.39	1346	1462.36	1518.11	538.612	506.033	893.578
	Sned1	NA	1085.68	1352.71	2073.22	2098.84	919.045	712.854	672.256
	Sparc	NA	5255.96	3903.83	3190.6	4688.77	60165.5	83379.4	39116.4
	Sparcl1	NA	764.941	400.027	759.786	597.185	2853.92	2176.14	2158.63
	Spon1	NA	10704.8	13107.8	8199.46	12010.5	874.54	521.008	236.061
	Spon2	NA	404.754	276.749	273.456	236.862	554.162	841.694	1265.75
	Spp1	NA	7409.04	6234.39	5978.16	5256.69	250.137	110.192	45.1395
	Srpx	NA	186.304	86.3791	105.175	172.845	1787.15	1599.47	1361.78
	Srpx2	NA	18.2651	24.3203	39.5459	27.4358	327.886	278.022	187.467
	Sspo	NA	0	0	10.0968	0	5.89819	0	0
	Svep1	NA	349.228	295.198	403.032	352.092	1785.01	2048.71	1469.11
	Tecta	NA	0	0	0	0	0	2.26034	0
	Tgfbi	NA	65.7543	60.3815	53.8497	53.0425	8011.61	8117.44	12561.9
	Thbs1	NA	29828.3	43342.2	38669.2	32654.1	16039.9	9880.22	7192.15
	Thbs2	NA	12423.2	12946.8	14998.8	12754.9	11548.7	10051.2	10088.9
	Thbs3	NA	712.338	878.048	917.97	973.97	804.566	926.456	916.147
	Thbs4	NA	0	0	0	0	224.667	250.898	269.455
	Thsd4	NA	3460.87	2951.98	2252.43	2953.92	167.294	120.646	58.0365
	Tinagl1	NA	29.9547	42.7702	47.9599	50.2989	8.31108	8.19373	5.06668
	Tnc	NA	2366.42	9079.87	5199.87	6489.47	1383.93	1107	320.813
	Tnfaip6	NA	4737.96	5540.84	4607.52	4990.57	11425.9	12784.2	11417.3
	Tnn	NA	2907.8	2660.14	3526.32	4344.91	617.701	413.642	303.31
	Tnr	NA	0	0	0	0	0	0	0
	Tnxb	NA	56.987	58.7042	102.651	70.4185	6870.85	7882.93	7961.59
	Tsku	NA	49.681	36.8998	50.4841	67.6749	48.526	44.0766	46.9819
	Vit	NA	26.3017	9.22495	14.3038	23.7777	186.597	265.59	195.758
	Vtn	NA	0	0	0	0	7.77488	4.23813	0
	Vwa1	NA	4.38362	7.54769	10.9382	20.1196	8.57918	11.0192	7.60002
	Vwa2	NA	0	16.7726	10.0968	4.57263	0	3.39051	0
	Vwa5a	NA	187.765	424.348	258.31	335.631	506.172	437.658	416.619
	Vwa5b2	NA	16.8039	0	0	17.376	1.8767	0	1.38182
	Vwa7	NA	0	0	0	0	0	0	0
	Vwa9	NA	222.834	264.169	205.302	187.478	72.1187	65.8324	51.3577
	Vwde	NA	0	0	0	0	23.8608	7.06356	0
	Vwf	NA	0	0	0	8.23073	0	0	0
	Wisp1	NA	177.537	181.983	127.893	148.153	213.139	182.24	106.631
	Wisp2	NA	26.3017	29.3521	17.6694	17.376	111.261	171.221	322.425
	Wisp3	NA	0	0	0	0	0	0	0
	Col10a1	NA	0	0	3.36561	0	0	0	0
	Col11a1	NA	170.23	87.2177	126.21	193.879	457.646	561.977	205.431
	Col11a2	NA	0	0	39.5459	41.1537	8.57918	0	0
	Col12a1	NA	1198.19	890.627	1172.07	1220.89	578.827	457.436	285.807
	Col13a1	NA	1303.4	1343.49	992.855	1229.12	87.9366	106.236	79.685
	Col14a1	NA	303.931	319.519	275.98	319.169	468.37	760.886	397.274
	Col15a1	NA	2515.47	2973.79	2324.79	2256.14	3585.56	5932.54	3923.22
	Col16a1	NA	6194.05	6848.27	6451.87	7361.93	7763.35	8955.46	6666.83
	Col17a1	NA	169.5	405.059	271.773	366.725	38.8744	82.2198	18.8849
	Col18a1	NA	407.676	492.277	393.776	371.297	1418.51	1885.4	1550.4
	Col1a1	NA	3989.82	1881.05	2058.07	2979.52	117259	190330	106097
	Col1a2	NA	5219.43	2884.89	2862.45	3992.82	142341	223938	120007
	Col20a1	NA	77.4439	30.1907	37.0217	45.7263	23.0566	28.5368	40.994
	Col23a1	NA	6400.08	5649.02	5199.87	5726.76	526.547	385.953	371.71
	Col24a1	NA	24.8405	12.5795	12.621	19.205	90.6176	81.6547	36.1576
	Col25a1	NA	0	0	0	0	2.68099	0	0
	Col27a1	NA	490.235	796.7	793.442	961.167	105.095	123.188	54.8122
	Col28a1	NA	0	15.934	14.3038	21.0341	6.70249	10.4541	0
	Col2a1	NA	0	0	0	6.40168	0	0	0
	Col3a1	NA	11455.9	7051.22	5007.18	8682.51	80689.9	141535	55226.1
	Col4a1	NA	8022.02	9214.05	10804.4	12234.5	6896.05	5609.03	4485.85
	Col4a2	NA	5837.52	5665.8	6493.94	7205.55	3114.78	3108.81	2071.58
	Col4a3	NA	0	3.35453	3.36561	0	29.2228	21.1907	14.5091
	Col4a4	NA	0	0	0	0	47.7217	22.8859	16.8122
	Col4a5	NA	0	26.8362	15.9866	0	65.6844	100.303	61.9516
	Col4a6	NA	21.1875	0	27.7663	14.6324	6.97058	7.91118	19.5758
	Col5a1	NA	2089.52	2390.94	2546.08	2343.93	5363.33	9790.94	5144.52
	Col5a2	NA	4243.34	3928.99	3498.55	4887.23	10098.5	10691.4	7132.73
	Col5a3	NA	220.642	279.264	322.257	407.878	1846.4	3412.55	1203.11
	Col6a1	NA	13705.4	11675.4	9732.5	12615.9	7313.48	8901.78	6117.32
	Col6a2	NA	10059.7	8060.93	6870.05	8923.03	5367.08	7520.15	4617.58
	Col6a3	NA	36289.8	23561.4	19047.7	28900.8	5830.89	8373.71	4028.7
	Col6a4	NA	0	0	0	10.9743	9.11538	11.3017	6.6788
	Col6a5	NA	1657.74	1110.35	429.115	605.416	7.77488	102.563	0
	Col6a6	NA	3360.77	3322.66	1474.14	2642.98	69.9739	107.649	29.2485
	Col7a1	NA	3145.98	3417.42	3221.73	4123.6	2239.97	2033.46	979.02
	Col8a1	NA	0	0	8.41402	0	23.3246	20.6256	24.8728
	Col8a2	NA	5.84482	19.2885	26.0835	22.8631	80.6979	105.953	50.2062
	Col9a2	NA	0	0	0	0	0	0	0
	Col9a3	NA	0	0	0	0	0	4.80322	8.06062
	Acan	NA	197.263	120.763	195.205	140.837	9.65158	21.1907	12.6667
	Aspn	NA	900.103	2162.83	1601.19	2366.79	3150.7	2475.64	1232.81
	Bgn	NA	5042.62	3783.07	5094.69	5446	13225.1	16853.6	12391.5
	Chadl	NA	24.1099	6.70905	0	5.48715	10.4559	7.06356	8.06062
	Dcn	NA	1793.63	1170.73	1911.67	1883.92	103635	95944	102594
	Esm1	NA	18.2651	65.4133	6.73122	26.5212	6.16629	8.75881	0
	Fmod	NA	42.375	24.3203	26.9249	42.0682	8142.72	4670.14	2667.38
	Hapln1	NA	11.6896	17.6113	64.788	29.2648	27.078	13.2795	0.921214
	Hapln2	NA	0	0	0	0	0	0	0
	Hapln3	NA	7.30603	0	15.1452	18.2905	10.1878	8.19373	4.14546
	Hapln4	NA	0	0	0	0	4.28959	32.7749	16.3515
	Hspg2	NA	2929.72	3368.78	3636.54	3177.98	4049.11	5965.88	3331.11
	Impg2	NA	0	0	0	9.14526	15.2817	18.0827	11.7455
	Kera	NA	0	0	0	9.14526	460.059	445.004	140.485
	Lum	NA	436.901	135.858	211.192	245.093	15261.8	17643.4	18083
	Nyx	NA	0	0	0	0	2.68099	3.67305	0
	Ogn	NA	24.8405	19.2885	37.0217	26.5212	2414.24	2278.14	1196.2
	Omd	NA	28.4935	15.934	7.57262	20.1196	112.87	51.7052	65.6365
	Optc	NA	0	10.9022	0	0	1.6086	6.49847	0
	Podn	NA	268.131	206.303	425.75	324.657	649.337	743.086	909.238
	Podnl1	NA	7.30603	0	15.9866	0	0	0	0
	Prelp	NA	211.875	250.751	225.496	257.896	3390.92	3088.47	2536.79
	Prg4	NA	0	11.7408	30.2905	32.0084	36.4615	39.8385	7.60002
	Spock1	NA	1800.94	1690.68	741.275	1281.25	44.2364	75.4388	15.2
	Spock2	NA	60.64	41.093	54.6911	37.4956	150.136	161.614	228.691
	Spock3	NA	59.9094	25.159	16.828	31.0939	0	0	0
	Srgn	NA	582.29	481.375	197.73	352.092	37.5339	22.6034	17.2728
	Vcan	NA	2503.05	2132.64	1807.33	2570.73	1491.17	1833.42	891.505

## Sheet: Figure 5b
Protein intensity of epidermal ECM genes
	IFE	Lower isthmus	Upper bulge	Mid bulge	lateral HG	interface
Lamb2	62.3316	100	83.934	82.4167	56.0839	91.6911
Rspo3	21.086	11.6916	77.2578	28.9177	35.0516	100
Col4a6	100	94.6238	25.1249	59.847	53.2286	25.1256
Col4a5	100	21.0918	27.9135	28.3972	20.9925	16.8402
Crim1	23.4911	6.55322	43.9737	100	24.1819	23.7696
Lama4	13.0938	63.5765	19.1657	46.3488	31.0277	100
Tgfbi	55.3591	41.4853	85.7812	100	57.3983	65.4417
Col17a1	3.96156	43.1665	50.8123	100	72.3776	39.4108
Matn2	16.0199	65.2092	65.8485	100	22.0506	27.126
Vwa1	41.4771	50.1113	100	99.2546	9.13152	25.4907
Lamc1	21.5399	43.5717	48.0114	59.1369	69.308	100
Papln	42.4718	30.6161	84.9951	100	68.8297	32.8836
Col7a1	95.9099	45.6023	64.8004	50.1529	100	20.247
Col4a4	2.9421	24.6792	100	17.6775	9.37547	9.96307
Col4a3	2.46275	0	100	16.3552	25.7331	12.4361
asporin	38.7742	0	100	0	76.7959	15.3328
periostin	32.2259	38.5048	76.8767	100	0	0
Egfl6	2.55752	0	100	52.45	37.9392	8.38567
Ctgf	0	19.7549	100	43.4064	11.198	1.94267
Ltbp3	0	13.0402	21.3113	100	0	0
Igfbp5	16.2781	26.7533	100	68.7208	13.901	24.223
Col4a1	62.7765	84.836	80.6579	72.2797	100	67.0225
perlecan	61.6705	44.6737	39.335	70.9328	84.2792	100
tenascin-C	4.88225	8.02124	51.654	100	32.1485	1.84852
Col6	63.6782	34.5767	33.0869	41.5618	100	21.4671
Col4a2	83.239	48.9118	64.0912	100	96.4163	97.0401
nepronectin	23.4378	21.3348	20.5729	43.7799	86.5517	100
Col18a1	18.254	35.0279	45.6746	100	59.5208	63.46
LTBP2	25.0769	24.3583	58.9155	48.8527	100	0
Smoc1	18.079	0	20.8161	21.261	23.1413	100
adamtsl-6	25.1831	0	0	0	10.7932	100
Lama2	7.45515	15.2574	19.5131	12.8389	84.6132	100
Lamc3	12.5124	8.39873	3.19039	6.21129	30.7386	100
Col3	57.5368	72.6855	90.1881	35.032	95.6662	100
nidogen-1	22.5304	88.6445	42.5791	26.0945	100	82.1126
Spon1	4.48898	0	20.0108	12.8236	34.3873	100
Lama5	40.2401	81.7405	57.5928	24.3739	100	84.5062
fibronectin	34.6923	13.3086	12.3375	48.7957	100	40.3301
Col6a3	0	9.32836	35.2427	19.5657	100	39.2025
Lamb1	4.90417	11.761	35.3007	16.4877	57.3018	100

## Sheet: Figure 5c
Protein intensity of DP-specific ECM genes
	IFE	Lower isthmus	Upper bulge	mid bulge	Lateral HG	Interface
tenascin-N	2.65105	0	0	7.63026	0	100
Col13a1	0	24.847	19.5108	5.27233	1.08666	100
nidogen-2	22.3693	28.7812	21.2455	29.4403	69.4834	100
Col6a6	12.9283	48.8706	15.8317	21.2276	100	32.0435
Lama2	7.45515	15.2574	19.5131	12.8389	84.6132	100
Lamc3	12.5124	8.39873	3.19039	6.21129	30.7386	100
Spon1	4.48898	0	20.0108	12.8236	34.3873	100
Col6a3	0	9.32836	35.2427	19.5657	100	39.2025
Lamb1	4.90417	11.761	35.3007	16.4877	57.3018	100
Col4a1	62.7765	84.836	80.6579	72.2797	100	67.0225
tenascin-C	4.88225	8.02124	51.654	100	32.1485	1.84852
Lamc1	21.5399	43.5717	48.0114	59.1369	69.308	100
Col6	63.6782	34.5767	33.0869	41.5618	100	21.4671
Col4a2	83.239	48.9118	64.0912	100	96.4163	97.0401
nepronectin	23.4378	21.3348	20.5729	43.7799	86.5517	100
SMOC1	18.079	0	20.8161	21.261	23.1413	100
Col7a1	95.9099	45.6023	64.8004	50.1529	100	20.247
Col17a1	3.96156	43.1665	50.8123	100	72.3776	39.4108
Rspo3	21.086	11.6916	77.2578	28.9177	35.0516	100
Crim1	23.4911	6.55322	43.9737	100	24.1819	23.7696

## Sheet: Figure 5d-i
	Protein intensity of Basal ECM genes				Protein intensity of Lower isthmus ECM genes				Protein intensity of Upper bulge ECM genes				Protein intensity of Mid-bulge ECM genes				Protein intensity of HG ECM genes				Protein intensity of DP ECM genes
	Region	Gene	intensity		Region	Gene	intensity		Region	Gene	intensity		Region	Gene	intensity		Region	Gene	intensity		Region	Gene	intensity
	1	Lamb2	62.3316		1	Lamb2	62.3316		1	Col4a4	2.9421		1	Tgfbi	55.3591		1	Lamc1	21.5399		1	tenascin-N	2.65105
	2	Lamb2	100		2	Lamb2	100		2	Col4a4	24.6792		2	Tgfbi	41.4853		2	Lamc1	43.5717		2	tenascin-N	0
	3	Lamb2	83.934		3	Lamb2	83.934		3	Col4a4	100		3	Tgfbi	85.7812		3	Lamc1	48.0114		3	tenascin-N	0
	4	Lamb2	82.4167		4	Lamb2	82.4167		4	Col4a4	17.6775		4	Tgfbi	100		4	Lamc1	59.1369		4	tenascin-N	7.63026
	5	Lamb2	56.0839		5	Lamb2	56.0839		5	Col4a4	9.37547		5	Tgfbi	57.3983		5	Lamc1	69.308		5	tenascin-N	0
	6	Lamb2	91.6911		6	Lamb2	91.6911		6	Col4a4	9.96307		6	Tgfbi	65.4417		6	Lamc1	100		6	tenascin-N	100
	1	Rspo3	21.086		1	Rspo3	21.086		1	Col4a3	2.46275		1	Col17a1	3.96156		1	Col4a1	62.7765		1	Col13a1	0
	2	Rspo3	11.6916		2	Rspo3	11.6916		2	Col4a3	0		2	Col17a1	43.1665		2	Col4a1	84.836		2	Col13a1	24.847
	3	Rspo3	77.2578		3	Rspo3	77.2578		3	Col4a3	100		3	Col17a1	50.8123		3	Col4a1	80.6579		3	Col13a1	19.5108
	4	Rspo3	28.9177		4	Rspo3	28.9177		4	Col4a3	16.3552		4	Col17a1	100		4	Col4a1	72.2797		4	Col13a1	5.27233
	5	Rspo3	35.0516		5	Rspo3	35.0516		5	Col4a3	25.7331		5	Col17a1	72.3776		5	Col4a1	100		5	Col13a1	1.08666
	6	Rspo3	100		6	Rspo3	100		6	Col4a3	12.4361		6	Col17a1	39.4108		6	Col4a1	67.0225		6	Col13a1	100
	1	Col4a6	100		1	Col4a6	100		1	asporin	38.7742		1	Matn2	16.0199		1	perlecan	61.6705		1	nidogen-2	22.3693
	2	Col4a6	94.6238		2	Col4a6	94.6238		2	asporin	0		2	Matn2	65.2092		2	perlecan	44.6737		2	nidogen-2	28.7812
	3	Col4a6	25.1249		3	Col4a6	25.1249		3	asporin	100		3	Matn2	65.8485		3	perlecan	39.335		3	nidogen-2	21.2455
	4	Col4a6	59.847		4	Col4a6	59.847		4	asporin	0		4	Matn2	100		4	perlecan	70.9328		4	nidogen-2	29.4403
	5	Col4a6	53.2286		5	Col4a6	53.2286		5	asporin	76.7959		5	Matn2	22.0506		5	perlecan	84.2792		5	nidogen-2	69.4834
	6	Col4a6	25.1256		6	Col4a6	25.1256		6	asporin	15.3328		6	Matn2	27.126		6	perlecan	100		6	nidogen-2	100
	1	Col4a5	100		1	Col4a5	100		1	periostin	32.2259		1	Vwa1	41.4771		1	tenascin-C	4.88225		1	Col6a6	12.9283
	2	Col4a5	21.0918		2	Col4a5	21.0918		2	periostin	38.5048		2	Vwa1	50.1113		2	tenascin-C	8.02124		2	Col6a6	48.8706
	3	Col4a5	27.9135		3	Col4a5	27.9135		3	periostin	76.8767		3	Vwa1	100		3	tenascin-C	51.654		3	Col6a6	15.8317
	4	Col4a5	28.3972		4	Col4a5	28.3972		4	periostin	100		4	Vwa1	99.2546		4	tenascin-C	100		4	Col6a6	21.2276
	5	Col4a5	20.9925		5	Col4a5	20.9925		5	periostin	0		5	Vwa1	9.13152		5	tenascin-C	32.1485		5	Col6a6	100
	6	Col4a5	16.8402		6	Col4a5	16.8402		6	periostin	0		6	Vwa1	25.4907		6	tenascin-C	1.84852		6	Col6a6	32.0435
	1	Crim1	23.4911		1	Crim1	23.4911		1	Egfl6	2.55752		1	Papln	42.4718		1	adamtsl-6	25.1831		1	Lama2	7.45515
	2	Crim1	6.55322		2	Crim1	6.55322		2	Egfl6	0		2	Papln	30.6161		2	adamtsl-6	0		2	Lama2	15.2574
	3	Crim1	43.9737		3	Crim1	43.9737		3	Egfl6	100		3	Papln	84.9951		3	adamtsl-6	0		3	Lama2	19.5131
	4	Crim1	100		4	Crim1	100		4	Egfl6	52.45		4	Papln	100		4	adamtsl-6	0		4	Lama2	12.8389
	5	Crim1	24.1819		5	Crim1	24.1819		5	Egfl6	37.9392		5	Papln	68.8297		5	adamtsl-6	10.7932		5	Lama2	84.6132
	6	Crim1	23.7696		6	Crim1	23.7696		6	Egfl6	8.38567		6	Papln	32.8836		6	adamtsl-6	100		6	Lama2	100
	1	Lama4	13.0938		1	Lama4	13.0938		1	Ctgf	0		1	Col7a1	95.9099		1	Lama2	7.45515		1	Lamc3	12.5124
	2	Lama4	63.5765		2	Lama4	63.5765		2	Ctgf	19.7549		2	Col7a1	45.6023		2	Lama2	15.2574		2	Lamc3	8.39873
	3	Lama4	19.1657		3	Lama4	19.1657		3	Ctgf	100		3	Col7a1	64.8004		3	Lama2	19.5131		3	Lamc3	3.19039
	4	Lama4	46.3488		4	Lama4	46.3488		4	Ctgf	43.4064		4	Col7a1	50.1529		4	Lama2	12.8389		4	Lamc3	6.21129
	5	Lama4	31.0277		5	Lama4	31.0277		5	Ctgf	11.198		5	Col7a1	100		5	Lama2	84.6132		5	Lamc3	30.7386
	6	Lama4	100		6	Lama4	100		6	Ctgf	1.94267		6	Col7a1	20.247		6	Lama2	100		6	Lamc3	100
	1	Tgfbi	55.3591		1	Tgfbi	55.3591		1	Ltbp3	0		1	Col4a4	2.9421		1	Lamc3	12.5124		1	spondin-1	4.48898
	2	Tgfbi	41.4853		2	Tgfbi	41.4853		2	Ltbp3	13.0402		2	Col4a4	24.6792		2	Lamc3	8.39873		2	spondin-1	0
	3	Tgfbi	85.7812		3	Tgfbi	85.7812		3	Ltbp3	21.3113		3	Col4a4	100		3	Lamc3	3.19039		3	spondin-1	20.0108
	4	Tgfbi	100		4	Tgfbi	100		4	Ltbp3	100		4	Col4a4	17.6775		4	Lamc3	6.21129		4	spondin-1	12.8236
	5	Tgfbi	57.3983		5	Tgfbi	57.3983		5	Ltbp3	0		5	Col4a4	9.37547		5	Lamc3	30.7386		5	spondin-1	34.3873
	6	Tgfbi	65.4417		6	Tgfbi	65.4417		6	Ltbp3	0		6	Col4a4	9.96307		6	Lamc3	100		6	spondin-1	100
	1	Col17a1	3.96156		1	Col17a1	3.96156		1	Igfbp5	16.2781		1	Col4a3	2.46275		1	collagen III	57.5368		1	Col6a3	0
	2	Col17a1	43.1665		2	Col17a1	43.1665		2	Igfbp5	26.7533		2	Col4a3	0		2	collagen III	72.6855		2	Col6a3	9.32836
	3	Col17a1	50.8123		3	Col17a1	50.8123		3	Igfbp5	100		3	Col4a3	100		3	collagen III	90.1881		3	Col6a3	35.2427
	4	Col17a1	100		4	Col17a1	100		4	Igfbp5	68.7208		4	Col4a3	16.3552		4	collagen III	35.032		4	Col6a3	19.5657
	5	Col17a1	72.3776		5	Col17a1	72.3776		5	Igfbp5	13.901		5	Col4a3	25.7331		5	collagen III	95.6662		5	Col6a3	100
	6	Col17a1	39.4108		6	Col17a1	39.4108		6	Igfbp5	24.223		6	Col4a3	12.4361		6	collagen III	100		6	Col6a3	39.2025
	1	Matn2	16.0199		1	Matn2	16.0199		1	Col4a1	62.7765		1	asporin	38.7742		1	nidogen-1	22.5304		1	Lamb1	4.90417
	2	Matn2	65.2092		2	Matn2	65.2092		2	Col4a1	84.836		2	asporin	0		2	nidogen-1	88.6445		2	Lamb1	11.761
	3	Matn2	65.8485		3	Matn2	65.8485		3	Col4a1	80.6579		3	asporin	100		3	nidogen-1	42.5791		3	Lamb1	35.3007
	4	Matn2	100		4	Matn2	100		4	Col4a1	72.2797		4	asporin	0		4	nidogen-1	26.0945		4	Lamb1	16.4877
	5	Matn2	22.0506		5	Matn2	22.0506		5	Col4a1	100		5	asporin	76.7959		5	nidogen-1	100		5	Lamb1	57.3018
	6	Matn2	27.126		6	Matn2	27.126		6	Col4a1	67.0225		6	asporin	15.3328		6	nidogen-1	82.1126		6	Lamb1	100
	1	Vwa1	41.4771		1	Vwa1	41.4771		1	perlecan	61.6705		1	periostin	32.2259		1	spondin-1	4.48898		1	Col4a1	62.7765
	2	Vwa1	50.1113		2	Vwa1	50.1113		2	perlecan	44.6737		2	periostin	38.5048		2	spondin-1	0		2	Col4a1	84.836
	3	Vwa1	100		3	Vwa1	100		3	perlecan	39.335		3	periostin	76.8767		3	spondin-1	20.0108		3	Col4a1	80.6579
	4	Vwa1	99.2546		4	Vwa1	99.2546		4	perlecan	70.9328		4	periostin	100		4	spondin-1	12.8236		4	Col4a1	72.2797
	5	Vwa1	9.13152		5	Vwa1	9.13152		5	perlecan	84.2792		5	periostin	0		5	spondin-1	34.3873		5	Col4a1	100
	6	Vwa1	25.4907		6	Vwa1	25.4907		6	perlecan	100		6	periostin	0		6	spondin-1	100		6	Col4a1	67.0225
	1	Lamc1	21.5399		1	Lamc1	21.5399		1	tenascin-C	4.88225		1	Egfl6	2.55752		1	Lama5	40.2401		1	tenascin-C	4.88225
	2	Lamc1	43.5717		2	Lamc1	43.5717		2	tenascin-C	8.02124		2	Egfl6	0		2	Lama5	81.7405		2	tenascin-C	8.02124
	3	Lamc1	48.0114		3	Lamc1	48.0114		3	tenascin-C	51.654		3	Egfl6	100		3	Lama5	57.5928		3	tenascin-C	51.654
	4	Lamc1	59.1369		4	Lamc1	59.1369		4	tenascin-C	100		4	Egfl6	52.45		4	Lama5	24.3739		4	tenascin-C	100
	5	Lamc1	69.308		5	Lamc1	69.308		5	tenascin-C	32.1485		5	Egfl6	37.9392		5	Lama5	100		5	tenascin-C	32.1485
	6	Lamc1	100		6	Lamc1	100		6	tenascin-C	1.84852		6	Egfl6	8.38567		6	Lama5	84.5062		6	tenascin-C	1.84852
	1	Papln	42.4718		1	Col4a4	2.9421						1	Ctgf	0		1	fibronectin	34.6923		1	Lamc1	21.5399
	2	Papln	30.6161		2	Col4a4	24.6792						2	Ctgf	19.7549		2	fibronectin	13.3086		2	Lamc1	43.5717
	3	Papln	84.9951		3	Col4a4	100						3	Ctgf	100		3	fibronectin	12.3375		3	Lamc1	48.0114
	4	Papln	100		4	Col4a4	17.6775						4	Ctgf	43.4064		4	fibronectin	48.7957		4	Lamc1	59.1369
	5	Papln	68.8297		5	Col4a4	9.37547						5	Ctgf	11.198		5	fibronectin	100		5	Lamc1	69.308
	6	Papln	32.8836		6	Col4a4	9.96307						6	Ctgf	1.94267		6	fibronectin	40.3301		6	Lamc1	100
	1	Col7a1	95.9099		1	Col4a3	2.46275						1	Ltbp3	0		1	Col6a3	0		1	collagen VI	63.6782
	2	Col7a1	45.6023		2	Col4a3	0						2	Ltbp3	13.0402		2	Col6a3	9.32836		2	collagen VI	34.5767
	3	Col7a1	64.8004		3	Col4a3	100						3	Ltbp3	21.3113		3	Col6a3	35.2427		3	collagen VI	33.0869
	4	Col7a1	50.1529		4	Col4a3	16.3552						4	Ltbp3	100		4	Col6a3	19.5657		4	collagen VI	41.5618
	5	Col7a1	100		5	Col4a3	25.7331						5	Ltbp3	0		5	Col6a3	100		5	collagen VI	100
	6	Col7a1	20.247		6	Col4a3	12.4361						6	Ltbp3	0		6	Col6a3	39.2025		6	collagen VI	21.4671
					1	asporin	38.7742						1	Igfbp5	16.2781		1	Lamb1	4.90417		1	Col4a2	83.239
					2	asporin	0						2	Igfbp5	26.7533		2	Lamb1	11.761		2	Col4a2	48.9118
					3	asporin	100						3	Igfbp5	100		3	Lamb1	35.3007		3	Col4a2	64.0912
					4	asporin	0						4	Igfbp5	68.7208		4	Lamb1	16.4877		4	Col4a2	100
					5	asporin	76.7959						5	Igfbp5	13.901		5	Lamb1	57.3018		5	Col4a2	96.4163
					6	asporin	15.3328						6	Igfbp5	24.223		6	Lamb1	100		6	Col4a2	97.0401
													1	collagen VI	63.6782						1	nepronectin	23.4378
													2	collagen VI	34.5767						2	nepronectin	21.3348
													3	collagen VI	33.0869						3	nepronectin	20.5729
													4	collagen VI	41.5618						4	nepronectin	43.7799
													5	collagen VI	100						5	nepronectin	86.5517
													6	collagen VI	21.4671						6	nepronectin	100
													1	Col4a2	83.239						1	SMOC1	18.079
													2	Col4a2	48.9118						2	SMOC1	0
													3	Col4a2	64.0912						3	SMOC1	20.8161
													4	Col4a2	100						4	SMOC1	21.261
													5	Col4a2	96.4163						5	SMOC1	23.1413
													6	Col4a2	97.0401						6	SMOC1	100
													1	nepronectin	23.4378						1	Col7a1	95.9099
													2	nepronectin	21.3348						2	Col7a1	45.6023
													3	nepronectin	20.5729						3	Col7a1	64.8004
													4	nepronectin	43.7799						4	Col7a1	50.1529
													5	nepronectin	86.5517						5	Col7a1	100
													6	nepronectin	100						6	Col7a1	20.247
													1	Col18a1	18.254						1	Col17a1	3.96156
													2	Col18a1	35.0279						2	Col17a1	43.1665
													3	Col18a1	45.6746						3	Col17a1	50.8123
													4	Col18a1	100						4	Col17a1	100
													5	Col18a1	59.5208						5	Col17a1	72.3776
													6	Col18a1	63.46						6	Col17a1	39.4108
													1	SMOC1	18.079						1	Rspo3	21.086
													2	SMOC1	0						2	Rspo3	11.6916
													3	SMOC1	20.8161						3	Rspo3	77.2578
													4	SMOC1	21.261						4	Rspo3	28.9177
													5	SMOC1	23.1413						5	Rspo3	35.0516
													6	SMOC1	100						6	Rspo3	100
																					1	Crim1	23.4911
																					2	Crim1	6.55322
																					3	Crim1	43.9737
																					4	Crim1	100
																					5	Crim1	24.1819
																					6	Crim1	23.7696

## Sheet: Figure 6
	Cell	Photo ID	Position	Length of the perimeter (um)	Number of the hemidesmosome-like structures	HD density
						lateral	interface
	1	208040	lateral	7.11	11	1.54712
	2	208040	lateral	8.52	21	2.46479
	3	208040	lateral	10.44	15	1.43678
	4	208040	lateral	8.3	14	1.68675
	5	208079	lateral	2.96	9	3.04054
	6	208079	lateral	4.25	9	2.11765
	7	208079	interface	3.84	1		0.260417
	8	208079	lateral	8.61	18	2.09059
	9	208088	lateral	6.62	12	1.81269
	10	208088	interface	7.07	8		1.13154
	11	208088	lateral	4.79	7	1.46138
	12	208096	lateral	3.03	7	2.31023
	13	208096	lateral	3.88	7	1.80412
	14	208096	interface	8.48	11		1.29717
	15	208250	interface	2.05	3		1.46341
	16	208250	interface	3.96	6		1.51515
	17	208250	lateral	5.55	11	1.98198

[truncated: 9 more sheets: Figure 8d, Figure 9c, Figure S1l, Figure S2, Figure S3, Figure S4, Figure S9a, Figure S9c, Figure S9d]
